# Supplementary material for: Prevalence of primary dysmenorrhea and its associated factors among adolescent girls in a rural setting of Pakistan
Source: PLOS Glob Public Health. 2026 Mar 26;6(3):e0006162. doi: 10.1371/journal.pgph.0006162 (PMC13020788; doi:10.1371/journal.pgph.0006162)
Supplement: S1 Data — (XLS) [file pgph.0006162.s001.xls]

## Sheet: Sheet1
age group	education level	HFIES	HDDS	carbohydrate	protein	fat	vitamin A	vitamin b6	Ascorbicacid (vitamin c)	vitamin D `	calcium	iron	zinc	folate	PD	familyhx_PD	age of menarche	menstrual cycle	menstrual_product type	reuse menstrual cloth pad	frequency of changing pads	menstrual_duration	bathing during periods	ever_attended_school	marital_status	SES	toilet_facilities	mother_education	father_education	birth order	BMI	stunting (HAZ)	screen_time	Physical activity	tobacco_use	sleep_pattern
>15	primary	moderate food insecurity	High dietary diversity(≥ 7 food groups)	79.0792	14.4803	26.6276	174.528	0.249464	19.1015	0.166192	312.053	2.83477	2.16565	82.4362	No	No	>12 years	Regular	0	NA	once a day	normal	Yes	Yes	No	high	improved	some education	some education	eldeest	underweight	normal	<3 hrs	active	No	inadequate
<15	primary	moderate food insecurity	High dietary diversity(≥ 7 food groups)	122.943	14.9475	22.2303	115.864	0.107268	9.06283	0.61248	265.737	1.50206	2.0907	37.8902	No	No	<=12 years	Regular	cloth	Yes	After every 3 hours	normal	Yes	Yes	No	low	unimproved	No education	some education	eldeest	normal	stunting	>3 hrs	active	No	inadequate
>15	primary	moderate food insecurity	High dietary diversity(≥ 7 food groups)	201.305	34.9822	46.6341	45.276	1.25736	14.3733	1.16638	261.482	8.56588	6.15969	191.109	No	No	<=12 years	Regular	cloth	Yes	After every 6 hours	normal	Yes	Yes	No	middle	unimproved	No education	No education	middle	underweight	normal	<3 hrs	active	No	adequate
>15	none	moderate food insecurity	High dietary diversity(≥ 7 food groups)	168.345	55.4562	83.3674	591.494	0.622697	8.69213	0	1516.99	4.41889	7.92831	125.453	No	Yes	<=12 years	Regular	cloth	Yes	After every 3 hours	normal	Yes	No	Yes formerly married	middle	unimproved	No education	No education	youngest	underweight	normal	<3 hrs	active	No	inadequate
>15	none	moderate food insecurity	High dietary diversity(≥ 7 food groups)	214.081	22.7346	12.4579	76.4742	0.439047	13.381	0.0465912	151.991	2.85475	3.34802	49.8088	No	No	>12 years	Regular	cloth	Yes	After every 3 hours	normal	Yes	No	No	middle	unimproved	No education	No education	eldeest	normal	normal	<3 hrs	active	Yes	adequate
>15	primary	mild food insecurity	High dietary diversity(≥ 7 food groups)	186.458	24.8469	62.2506	452.805	34.3353	12.4768	0.987576	321.713	2.8661	3.37395	81.2655	No	No	<=12 years	Regular	cloth	Yes	hourly	normal	Yes	Yes	No	high	improved	some education	some education	eldeest	normal	normal	>3 hrs	active	No	adequate
>15	none	moderate food insecurity	High dietary diversity(≥ 7 food groups)	177.445	26.7951	27.4271	224.197	0.43046	4.33513	0.116005	582.405	1.79224	3.32623	40.5198	No	No	>12 years	Regular	cloth	Yes	After every 3 hours	normal	Yes	No	Yes formerly married	low	unimproved	No education	No education	middle	normal	normal	<3 hrs	inactive	No	adequate
<15	primary	moderate food insecurity	High dietary diversity(≥ 7 food groups)	201.626	24.8387	16.5391	123.291	0.41334	12.3854	0.168858	191.882	3.88303	3.38275	128.105	No	Yes	>12 years	Regular	0	NA	After every 3 hours	normal	Yes	Yes	No	low	unimproved	No education	No education	eldeest	underweight	normal	>3 hrs	inactive	Yes	adequate
>15	secondary	moderate food insecurity	High dietary diversity(≥ 7 food groups)	326.253	31.363	25.804	216.002	0.751852	11.9133	0.283273	252.296	3.49548	4.87827	40.1909	No	No	>12 years	Regular	cloth	Yes	After every 6 hours	normal	Yes	Yes	No	middle	unimproved	No education	No education	eldeest	normal	normal	<3 hrs	active	No	adequate
<15	middle		High dietary diversity(≥ 7 food groups)												No	Yes	>12 years	Regular	0	NA	After every 3 hours	normal	Yes	Yes	No	high	improved	some education	some education	eldeest	normal	normal	<3 hrs	active	No	adequate
>15	none	moderate food insecurity	High dietary diversity(≥ 7 food groups)												No	No	<=12 years	Regular	0	NA	once a day	normal	Yes	No	No	low	unimproved	No education	No education	eldeest	underweight	stunting	<3 hrs	active	No	adequate
>15	none		High dietary diversity(≥ 7 food groups)	115.192	18.5412	22.3196	119.896	0.49626	19.3597	0.205384	222.785	4.74741	3.05716	87.9704	No	No	>12 years	Regular	cloth	Yes	After every 3 hours	normal	No	No	No	high	unimproved	No education	some education	eldeest	normal	normal	>3 hrs	active	No	adequate
<15	none		High dietary diversity(≥ 7 food groups)	274.609	37.8747	26.9441	180.182	0.595538	8.3558	0.177557	270.508	3.8636	4.9658	42.2598	No	No	<=12 years	Regular	cloth	Yes	After every 6 hours	normal	Yes	No	No	middle	improved	No education	No education	youngest	underweight	stunting	>3 hrs	active	Yes	adequate
<15	middle	moderate food insecurity	High dietary diversity(≥ 7 food groups)	215.444	26.0571	26.8557	233.432	0.449966	8.71455	0.308931	272.546	2.96447	3.58372	84.7686	No	No	>12 years	Regular	cloth	Yes	After every 6 hours	normal	No	Yes	No	high	unimproved	No education	some education	youngest	underweight	normal	<3 hrs	inactive	No	adequate
>15	none	mild food insecurity	High dietary diversity(≥ 7 food groups)	328.744	55.7956	81.4536	295.243	1.22906	26.288	0.657901	1148.81	5.88304	7.25527	170.912	No	No	>12 years	Regular	cloth	0	hourly	normal	No	No	No	high	improved	No education	some education	eldeest	normal	normal	>3 hrs	inactive	No	adequate
<15	primary	moderate food insecurity	High dietary diversity(≥ 7 food groups)	164.732	19.5347	36.1007	302.176	0.396815	3.71415	0.363424	351.686	1.61888	2.57067	49.4498	No	No	>12 years	Regular	cloth	Yes	After every 3 hours	normal	Yes	Yes	No	middle	unimproved	No education	No education	eldeest	underweight	normal	<3 hrs	active	No	inadequate
<15	none	moderate food insecurity	High dietary diversity(≥ 7 food groups)	234.203	42.72	52.5749	85.5593	1.42738	5.32065	0.0846902	268.815	10.0882	7.5461	175.128	No	No	>12 years	Irregular	cloth	0	After every 6 hours	abnormal	No	No	No	low	unimproved	No education	No education	eldeest	underweight	normal	<3 hrs	active	No	inadequate
>15	middle		High dietary diversity(≥ 7 food groups)	229.966	42.1974	82.475	464.23	79.6372	51.7044	1.50317	522.422	8.37108	6.03216	298.839	No	No	<=12 years	Regular	0	NA	After every 6 hours	abnormal	Yes	Yes	No	high	improved	some education	No education	eldeest	underweight	normal	<3 hrs	active	No	adequate
<15	none	moderate food insecurity	High dietary diversity(≥ 7 food groups)	200.493	31.6778	56.1238	51.1269	0.606887	28.5721	0	275.81	7.52373	4.52302	263.645	No	No	>12 years	Regular	cloth	Yes	After every 3 hours	normal	Yes	No	No	middle	unimproved	No education	No education	eldeest	underweight	normal	>3 hrs	active	No	adequate
>15	none	moderate food insecurity	Medium dietary diversity(4 and 6 food groups)	210.568	21.5541	12.9683	85.6728	0.391431	1.28161	0.346109	247.579	2.61714	3.32077	27.4338	No	No	>12 years	Regular	cloth	Yes	once a day	normal	Yes	No	No	high	unimproved	No education	some education	middle	underweight	normal	<3 hrs	active	No	inadequate
>15	none	moderate food insecurity	High dietary diversity(≥ 7 food groups)	236.362	52.2848	37.2008	137.823	3.37449	63.0812	0.168887	611.695	8.58562	7.30475	66.9782	No	No	>12 years	Regular	cloth	Yes	After every 6 hours	normal	Yes	No	No	low	unimproved	No education	No education	eldeest	overweight/obese	normal	<3 hrs	active	No	adequate
<15	middle		High dietary diversity(≥ 7 food groups)	196.93	50.5659	70.7778	365.628	81.9261	338.08	7.15448	385.074	5.20018	5.51415	185.569	No	No	>12 years	Regular	0	NA	After every 3 hours	normal	Yes	Yes	No	high	improved	some education	some education	youngest	overweight/obese	normal	<3 hrs	active	No	inadequate
<15	none	moderate food insecurity	Medium dietary diversity(4 and 6 food groups)	205.888	20.8429	21.0202	172.082	0.70369	16.7286	0.969449	167.089	3.35502	3.28757	35.6112	No	No	<=12 years	Regular	cloth	0	After every 3 hours	normal	Yes	No	No	low	unimproved	No education	No education	eldeest	underweight	stunting	<3 hrs	active	Yes	inadequate
>15	none	moderate food insecurity	High dietary diversity(≥ 7 food groups)	326.7	38.3942	21.9789	70.7543	0.805839	16.3991	0.425068	377.209	4.98114	5.65632	121.569	No	No	>12 years	Regular	cloth	Yes	After every 6 hours	normal	Yes	No	No	middle	unimproved	No education	No education	eldeest	normal	normal	<3 hrs	active	No	adequate
>15	none		High dietary diversity(≥ 7 food groups)	269.531	49.4225	69.3962	233.694	1.47553	8.52594	0.403808	672.294	10.113	8.63554	192.83	No	No	>12 years	Regular	cloth	Yes	After every 6 hours	normal	Yes	No	Yes formerly married	high	improved	No education	some education	youngest	underweight	stunting	>3 hrs	inactive	No	adequate
>15	middle	mild food insecurity	High dietary diversity(≥ 7 food groups)	270.182	27.2542	24.6008	90.5813	22.686	145.801	1.06581	273.179	3.64239	3.99403	47.2162	No	No	>12 years	Regular	cloth	Yes	After every 6 hours	abnormal	Yes	Yes	No	high	improved	No education	No education	middle	normal	normal	>3 hrs	inactive	No	adequate
>15	none	moderate food insecurity	Medium dietary diversity(4 and 6 food groups)	294.936	30.2373	17.4056	134.708	0.637047	50.5861	0.291261	210.55	6.23914	4.56381	171.982	No	No	>12 years	Irregular	cloth	Yes	once a day	normal	Yes	No	No	low	unimproved	No education	No education	eldeest	underweight	normal	<3 hrs	inactive	No	inadequate
<15	none	moderate food insecurity	High dietary diversity(≥ 7 food groups)	211.67	21.3618	17.1882	84.9886	0.540621	7.72738	0.684219	237.199	2.40291	3.26081	29.8354	No	No	<=12 years	Regular	cloth	Yes	After every 6 hours	normal	Yes	No	No	low	unimproved	No education	No education	eldeest	underweight	normal	<3 hrs	inactive	No	adequate
>15	primary	moderate food insecurity	High dietary diversity(≥ 7 food groups)	206.314	21.123	10.8134	84.2158	0.473369	8.80565	0.0841941	143.698	2.74649	3.25325	30.2789	No	No	>12 years	Regular	cloth	0	once a day	abnormal	Yes	Yes	No	low	unimproved	No education	No education	youngest	underweight	normal	<3 hrs	inactive	No	adequate
<15	primary	moderate food insecurity	High dietary diversity(≥ 7 food groups)	549.9	55.1929	18.2817	122.749	0.965631	19.3951	0.16751	254.314	8.24829	8.74263	115.03	No	No	<=12 years	Regular	cloth	Yes	After every 3 hours	normal	Yes	Yes	No	low	unimproved	No education	No education	eldeest	underweight	stunting	<3 hrs	active	No	inadequate
<15	none	mild food insecurity	High dietary diversity(≥ 7 food groups)	267.957	31.5349	25.589	179.667	0.459914	14.0943	0.883389	293.456	3.84869	4.79362	59.9443	No	Yes	>12 years	Regular	cloth	Yes	once a day	normal	Yes	No	No	high	unimproved	No education	No education	middle	underweight	normal	>3 hrs	inactive	Yes	adequate
>15	none	moderate food insecurity	High dietary diversity(≥ 7 food groups)	192.146	16.4265	24.5645	187.904	0.441983	12.5532	0.709433	42.4105	2.27812	2.68362	32.1127	No	No	>12 years	Regular	cloth	Yes	After every 3 hours	normal	No	No	No	low	unimproved	No education	No education	eldeest	underweight	stunting	>3 hrs	active	No	adequate
>15	none	moderate food insecurity	High dietary diversity(≥ 7 food groups)	167.832	25.3753	51.841	42.4943	1.2426	27.2049	2.8212	244.272	6.67722	4.60148	128.759	No	No	<=12 years	Regular	cloth	0	After every 3 hours	normal	Yes	No	Yes formerly married	low	unimproved	No education	No education	eldeest	normal	normal	<3 hrs	active	No	adequate
<15	none	food secure	High dietary diversity(≥ 7 food groups)	251.932	35.4834	46.8624	142.657	5.77836	238.875	0.341356	350.314	8.43135	6.85131	151.032	No	No	<=12 years	Regular	cloth	0	After every 3 hours	normal	Yes	No	No	high	improved	No education	some education	eldeest	underweight	stunting	>3 hrs	active	No	inadequate
>15	secondary	mild food insecurity	High dietary diversity(≥ 7 food groups)	192.213	59.2562	77.8355	366.099	0.977984	6.88922	0.168887	792.865	7.53531	7.951	143.527	No	No	<=12 years	Regular	cloth	Yes	After every 3 hours	normal	Yes	Yes	No	middle	improved	No education	some education	middle	normal	normal	<3 hrs	active	No	adequate
>15	primary	moderate food insecurity	High dietary diversity(≥ 7 food groups)	192.588	26.5454	23.7013	191.321	0.399551	35.5628	2.17289	268.261	5.42834	3.78713	151.5	No	Yes	>12 years	Regular	cloth	0	After every 6 hours	normal	Yes	Yes	No	middle	unimproved	No education	No education	middle	normal	normal	>3 hrs	active	No	inadequate
<15	none	moderate food insecurity	High dietary diversity(≥ 7 food groups)	191.497	25.2832	48.0796	72.1833	0.333121	5.02442	0.483246	166.514	4.98321	3.18427	122.998	No	Yes	<=12 years	Regular	cloth	0	After every 6 hours	normal	Yes	No	No	middle	unimproved	No education	No education	eldeest	underweight	stunting	<3 hrs	inactive	No	adequate
>15	none	moderate food insecurity	High dietary diversity(≥ 7 food groups)	221.876	29.0134	21.1552	160.975	0.467531	1.80126	3.88407	258.769	3.0992	3.99966	30.5431	No	No	>12 years	Regular	cloth	Yes	once a day	normal	Yes	No	Yes formerly married	low	unimproved	No education	No education	eldeest	underweight	normal	<3 hrs	active	No	inadequate
>15	none	moderate food insecurity	Lowest dietary diversity(≤ 3 food groups)	165.585	14.563	1.63587	0.342086	0.241906	0.0486714	0.173055	31.5178	2.27964	2.40576	18.621	No	Yes	>12 years	Regular	cloth	Yes	once a day	normal	Yes	No	No	middle	unimproved	No education	some education	middle	normal	stunting	<3 hrs	inactive	No	adequate
<15	primary	moderate food insecurity	High dietary diversity(≥ 7 food groups)	101.557	18.9886	22.9942	67.1781	0.312596	0.724028	0.0388616	159.335	3.07191	2.71177	45.7071	No	Yes	<=12 years	Regular	0	NA	once a day	normal	Yes	Yes	No	middle	improved	No education	No education	eldeest	underweight	stunting	>3 hrs	inactive	Yes	adequate
>15	none	moderate food insecurity	High dietary diversity(≥ 7 food groups)	241.787	31.3444	22.1928	97.5213	0.461155	7.30139	0.908315	245.922	4.35476	4.27484	149.476	No	No	>12 years	Regular	cloth	Yes	once a day	normal	Yes	No	No	low	unimproved	No education	No education	middle	normal	stunting	>3 hrs	inactive	No	inadequate
>15	secondary	moderate food insecurity	High dietary diversity(≥ 7 food groups)	281.777	30.4353	19.9839	160.503	0.644863	33.4512	0.255153	255.444	5.20244	4.61645	125.684	No	No	>12 years	Regular	cloth	Yes	After every 6 hours	normal	No	Yes	No	low	unimproved	some education	No education	eldeest	underweight	normal	<3 hrs	active	Yes	adequate
<15	primary	moderate food insecurity	High dietary diversity(≥ 7 food groups)												No	No	<=12 years	Regular	0	NA	once a day	normal	Yes	Yes	No	middle	improved	No education	some education	middle	overweight/obese	stunting	>3 hrs	active	No	adequate
>15	none	moderate food insecurity	High dietary diversity(≥ 7 food groups)	206.389	26.9179	39.3628	256.935	0.562524	38.1518	0.611083	532.047	2.42405	3.96418	39.928	No	No	>12 years	Regular	cloth	Yes	After every 3 hours	normal	Yes	No	Yes formerly married	low	unimproved	No education	No education	youngest	normal	normal	<3 hrs	active	No	inadequate
>15	secondary		High dietary diversity(≥ 7 food groups)	235.604	47.7656	59.38	189.095	1.35888	26.5624	0.0925855	467.391	8.52632	7.54623	171.633	No	Yes	<=12 years	Regular	cloth	0	hourly	normal	No	Yes	No	middle	improved	No education	some education	youngest	underweight	normal	<3 hrs	active	No	adequate
>15	none	moderate food insecurity	High dietary diversity(≥ 7 food groups)	503.808	51.5148	37.7188	229.033	0.906208	5.38897	0.311448	307.639	8.64011	7.87934	142.81	No	No	>12 years	Regular	cloth	Yes	After every 3 hours	normal	Yes	No	No	low	improved	No education	No education	eldeest	underweight	stunting	<3 hrs	active	No	adequate
<15	none		High dietary diversity(≥ 7 food groups)	245.387	42.687	37.5272	240.185	0.538613	5.74145	0.32353	324.883	7.76341	5.28872	216.925	No	No	<=12 years	Regular	cloth	Yes	After every 3 hours	normal	Yes	No	No	high	improved	No education	some education	eldeest	normal	normal	>3 hrs	active	No	adequate
<15	none	moderate food insecurity	Medium dietary diversity(4 and 6 food groups)	267.044	29.5035	21.7899	120.061	0.662152	11.7458	0	466.39	2.86685	4.21859	59.7065	No	No	<=12 years	Irregular	cloth	Yes	After every 6 hours	abnormal	Yes	No	No	low	unimproved	No education	No education	eldeest	underweight	normal	<3 hrs	active	No	inadequate
<15	none	moderate food insecurity	High dietary diversity(≥ 7 food groups)	160.334	19.4537	14.5373	90.5813	0.590961	11.26	0	316.376	2.39273	2.82435	21.1493	No	No	<=12 years	Regular	cloth	Yes	After every 3 hours	abnormal	Yes	No	No	low	unimproved	No education	No education	middle	underweight	stunting	<3 hrs	active	No	adequate
>15	none	moderate food insecurity	High dietary diversity(≥ 7 food groups)	349.43	43.3974	58.7328	407.583	0.773159	8.6768	1.17529	214.742	8.51061	6.24722	115.294	No	No	>12 years	Regular	cloth	Yes	After every 3 hours	normal	Yes	No	No	middle	unimproved	No education	some education	eldeest	underweight	normal	<3 hrs	active	No	inadequate
>15	none	moderate food insecurity	High dietary diversity(≥ 7 food groups)	186.04	31.4208	44.8956	153.142	1.31738	21.2618	0.233225	315.87	9.47546	5.89717	198.463	No	No	<=12 years	Regular	cloth	Yes	After every 3 hours	normal	Yes	No	No	middle	unimproved	No education	No education	eldeest	underweight	normal	<3 hrs	active	Yes	adequate
<15	primary	moderate food insecurity	High dietary diversity(≥ 7 food groups)	223.091	25.1128	9.8587	47.3139	0.456471	32.1375	0.135647	162.643	3.13996	3.72472	52.2428	No	No	>12 years	Regular	cloth	Yes	After every 6 hours	normal	Yes	Yes	No	low	unimproved	No education	some education	eldeest	underweight	stunting	<3 hrs	inactive	No	adequate
<15	middle	food secure	High dietary diversity(≥ 7 food groups)	333.324	52.872	74.4626	147.067	1.79742	28.3431	0.105251	435.997	13.0011	9.53529	226.929	No	Yes	<=12 years	Regular	cloth	Yes	After every 6 hours	normal	Yes	Yes	No	high	improved	some education	some education	eldeest	normal	normal	<3 hrs	active	No	adequate
>15	none	moderate food insecurity	High dietary diversity(≥ 7 food groups)	294.83	58.7148	68.6757	197.193	1.45947	34.5509	0.298504	294.615	10.5183	8.89741	189.546	No	No	<=12 years	Regular	cloth	Yes	After every 6 hours	normal	No	No	No	low	unimproved	No education	some education	middle	underweight	normal	>3 hrs	active	Yes	adequate
<15	none	moderate food insecurity	High dietary diversity(≥ 7 food groups)	169.343	19.1581	11.9084	95.8422	0.304919	16.0496	0.109332	189.965	2.91784	2.8223	67.294	No	No	>12 years	Regular	cloth	0	After every 6 hours	abnormal	No	No	No	middle	unimproved	No education	some education	youngest	underweight	stunting	>3 hrs	active	No	adequate
>15	secondary	moderate food insecurity	High dietary diversity(≥ 7 food groups)	395.205	57.1313	67.1286	390.06	17.4812	19.6711	0.0627842	981.07	5.39793	7.76755	107.068	No	No	>12 years	Regular	cloth	Yes	After every 6 hours	normal	Yes	Yes	No	high	unimproved	No education	some education	eldeest	normal	stunting	<3 hrs	active	No	adequate
<15	middle	mild food insecurity	High dietary diversity(≥ 7 food groups)	260.608	57.62	82.7031	389.149	1.09157	8.49182	7.5786	558.959	10.1753	8.59234	312.39	No	No	<=12 years	Regular	cloth	Yes	hourly	normal	No	Yes	No	middle	unimproved	No education	some education	middle	normal	normal	<3 hrs	active	No	adequate
<15	none	moderate food insecurity	High dietary diversity(≥ 7 food groups)	311.868	29.9375	19.8175	116.556	0.729917	16.9337	0.887241	234.563	3.9152	4.59528	40.2947	No	No	>12 years	Regular	cloth	Yes	After every 3 hours	normal	Yes	No	No	high	unimproved	No education	No education	eldeest	underweight	stunting	>3 hrs	inactive	Yes	adequate
<15	primary	moderate food insecurity	High dietary diversity(≥ 7 food groups)	218.462	26.4003	35.5767	133.691	0.259968	7.56596	0.190835	311.038	3.70311	3.75383	52.9343	No	No	<=12 years	Regular	cloth	Yes	After every 3 hours	normal	Yes	Yes	No	low	unimproved	No education	No education	middle	underweight	normal	<3 hrs	inactive	No	adequate
>15	none	moderate food insecurity	Medium dietary diversity(4 and 6 food groups)	143.547	17.7557	20.6932	8.78212	0.439612	2.17689	0.554716	94.3426	4.29198	3.12018	61.5991	No	No	<=12 years	Regular	cloth	Yes	After every 6 hours	normal	Yes	No	No	low	unimproved	No education	No education	eldeest	underweight	normal	>3 hrs	active	No	adequate
<15	middle	moderate food insecurity	High dietary diversity(≥ 7 food groups)	223.289	21.9809	8.74912	22.638	0.491964	8.25695	0.463319	94.6303	3.09556	3.49944	32.317	No	No	<=12 years	Regular	cloth	Yes	After every 6 hours	normal	Yes	Yes	No	middle	improved	No education	No education	eldeest	underweight	normal	<3 hrs	active	No	adequate
>15	none	moderate food insecurity	High dietary diversity(≥ 7 food groups)	242.24	29.7109	30.66	180.727	0.414698	5.86803	0.0897528	443.025	6.25684	4.54376	103.144	No	Yes	>12 years	Regular	cloth	0	After every 6 hours	normal	Yes	No	No	high	unimproved	some education	some education	eldeest	underweight	stunting	>3 hrs	inactive	No	adequate
>15	none	mild food insecurity	High dietary diversity(≥ 7 food groups)	278.913	50.2597	63.8798	366.6	1.05684	23.1752	0.652409	201.942	5.3613	6.34385	90.8586	No	No	>12 years	Regular	cloth	Yes	After every 3 hours	normal	No	No	No	middle	unimproved	No education	No education	youngest	normal	stunting	>3 hrs	inactive	Yes	adequate
<15	middle	food secure	High dietary diversity(≥ 7 food groups)	158.797	32.762	34.2114	129.026	0.761005	42.1044	1.44881	233.561	7.05122	4.55037	146.05	No	Yes	>12 years	Regular	0	NA	After every 3 hours	normal	Yes	Yes	No	high	improved	some education	some education	eldeest	underweight	normal	<3 hrs	active	No	adequate
<15	primary	moderate food insecurity	High dietary diversity(≥ 7 food groups)	164.334	32.3602	41.3348	76.2592	0.999637	6.52453	0.329471	226.579	7.04113	5.39587	123.298	No	Yes	>12 years	Regular	cloth	Yes	After every 6 hours	normal	No	Yes	No	low	unimproved	No education	No education	eldeest	underweight	normal	>3 hrs	active	Yes	adequate
>15	none	moderate food insecurity	High dietary diversity(≥ 7 food groups)	309.06	30.7591	18.4447	124.368	9.45332	401.253	0.379043	288.129	4.72205	4.8917	93.9191	No	No	>12 years	Regular	cloth	Yes	After every 3 hours	normal	Yes	No	No	middle	unimproved	No education	No education	eldeest	underweight	normal	<3 hrs	inactive	No	adequate
>15	none	moderate food insecurity	High dietary diversity(≥ 7 food groups)	176.537	34.8013	54.3955	202.289	1.22261	59.1286	0.31433	396.936	9.86795	5.99557	270.607	No	No	<=12 years	Regular	cloth	0	After every 3 hours	normal	Yes	No	No	low	unimproved	No education	No education	eldeest	underweight	normal	>3 hrs	inactive	No	adequate
<15	primary	mild food insecurity	High dietary diversity(≥ 7 food groups)	299.773	32.0468	12.7178	47.7593	0.563479	8.03011	0.425068	174.944	4.65049	4.98027	92.6641	No	No	>12 years	Regular	cloth	Yes	After every 6 hours	normal	Yes	Yes	No	high	improved	some education	some education	eldeest	normal	normal	<3 hrs	inactive	No	adequate
<15	none	mild food insecurity	Medium dietary diversity(4 and 6 food groups)												No	No	<=12 years	Regular	cloth	Yes	After every 6 hours	normal	No	No	No	middle	unimproved	No education	No education	eldeest	underweight	stunting	>3 hrs	inactive	No	adequate
<15	none	moderate food insecurity	Medium dietary diversity(4 and 6 food groups)	268.049	26.1098	12.7295	93.634	0.598198	6.66405	0.110572	151.078	3.56481	4.19944	37.5526	No	No	<=12 years	Regular	cloth	0	After every 6 hours	normal	No	No	No	middle	improved	No education	some education	eldeest	underweight	normal	>3 hrs	inactive	No	adequate
<15	secondary	moderate food insecurity	High dietary diversity(≥ 7 food groups)	247.554	28.4439	22.1232	144.367	0.581932	7.9229	0.116356	274.42	3.89162	4.49219	54.472	No	No	<=12 years	Regular	cloth	0	After every 6 hours	normal	Yes	Yes	No	high	improved	No education	No education	youngest	overweight/obese	normal	<3 hrs	active	No	adequate
>15	none	moderate food insecurity	High dietary diversity(≥ 7 food groups)	168.957	23.2	34.1621	142.134	1.14858	20.5246	0.266235	178.153	5.37266	4.25955	93.9756	No	No	>12 years	Regular	cloth	0	once a day	normal	Yes	No	No	low	unimproved	No education	No education	eldeest	underweight	normal	>3 hrs	inactive	Yes	adequate
>15	none	moderate food insecurity	High dietary diversity(≥ 7 food groups)	200.618	21.9588	25.5856	213.916	46.1341	601.524	0.631916	272.347	3.03716	3.35707	102.353	No	No	>12 years	Regular	cloth	Yes	After every 6 hours	normal	Yes	No	No	high	improved	some education	some education	middle	overweight/obese	normal	>3 hrs	inactive	Yes	inadequate
>15	none	moderate food insecurity	High dietary diversity(≥ 7 food groups)	195.79	21.7719	17.1265	144.367	0.395886	7.9229	0.116356	251.85	2.36962	3.16273	31.2881	No	No	>12 years	Regular	cloth	Yes	After every 3 hours	abnormal	Yes	No	No	low	unimproved	No education	No education	middle	underweight	normal	<3 hrs	inactive	No	adequate
>15	none	moderate food insecurity	High dietary diversity(≥ 7 food groups)	219.001	23.5195	26.1616	64.0893	0.736603	8.92255	0.79174	214.449	4.03659	3.84941	70.5456	No	No	<=12 years	Regular	cloth	Yes	After every 3 hours	normal	Yes	No	No	low	unimproved	No education	No education	youngest	normal	normal	<3 hrs	active	Yes	inadequate
>15	none	moderate food insecurity	High dietary diversity(≥ 7 food groups)	304.08	47.5866	45.2698	275.178	0.643102	13.1862	0.737129	386.36	3.92321	5.76619	46.9889	No	No	>12 years	Regular	cloth	0	After every 3 hours	normal	Yes	No	No	high	improved	some education	No education	youngest	underweight	normal	>3 hrs	inactive	Yes	adequate
<15	primary	moderate food insecurity	High dietary diversity(≥ 7 food groups)	233.517	29.6278	24.1561	161.305	0.538891	24.7226	0.157165	440.328	3.96036	4.33062	112.825	No	No	<=12 years	Regular	cloth	Yes	After every 3 hours	normal	Yes	Yes	No	low	unimproved	No education	No education	eldeest	underweight	normal	>3 hrs	active	No	adequate
<15	primary	mild food insecurity	High dietary diversity(≥ 7 food groups)	183.465	19.2686	10.1893	59.676	0.41459	9.268	0	169.924	2.46678	2.97882	44.5194	No	Yes	<=12 years	Regular	0	NA	After every 3 hours	normal	Yes	Yes	No	high	improved	No education	some education	eldeest	underweight	normal	>3 hrs	active	No	adequate
>15	none	moderate food insecurity	High dietary diversity(≥ 7 food groups)	164.816	16.0606	19.1058	0	101.866	217.12	2.93691	73.4622	3.27779	2.8154	131.336	No	No	<=12 years	Regular	0	NA	After every 3 hours	normal	Yes	No	No	low	unimproved	No education	No education	youngest	overweight/obese	stunting	<3 hrs	active	No	adequate
<15	none	mild food insecurity	High dietary diversity(≥ 7 food groups)	172.5	28.026	39.1502	267.363	0.738131	42.5101	0.323915	647.898	3.39938	3.34593	149.257	No	Yes	>12 years	Regular	cloth	Yes	After every 6 hours	normal	Yes	No	No	high	improved	No education	No education	youngest	normal	normal	<3 hrs	inactive	No	adequate
>15	none	moderate food insecurity	High dietary diversity(≥ 7 food groups)	203.33	22.3558	9.60475	120.881	0.517931	46.259	1.15369	234.701	4.78361	3.58002	64.5514	No	No	>12 years	Regular	cloth	0	After every 3 hours	normal	Yes	No	No	low	unimproved	No education	No education	middle	normal	normal	<3 hrs	active	No	adequate
>15	none	moderate food insecurity	High dietary diversity(≥ 7 food groups)	226.248	25.0252	32.9822	57.4443	0.644187	17.6539	1.39138	196.906	3.60244	3.79512	66.6878	No	No	>12 years	Regular	cloth	0	hourly	normal	Yes	No	No	low	unimproved	No education	No education	eldeest	underweight	normal	>3 hrs	active	No	adequate
<15	none	moderate food insecurity	High dietary diversity(≥ 7 food groups)	172.395	40.9613	40.4759	193.66	0.720984	8.05637	1.22486	302.089	4.71205	4.94356	78.5877	No	No	>12 years	Regular	0	NA	After every 3 hours	normal	Yes	No	No	low	unimproved	No education	No education	eldeest	underweight	stunting	>3 hrs	active	No	adequate
>15	none	moderate food insecurity	High dietary diversity(≥ 7 food groups)	221.763	35.0813	33.5734	108.142	0.857098	27.3236	0.229332	271.301	6.55348	5.08124	154.573	No	No	<=12 years	Regular	cloth	Yes	After every 6 hours	normal	Yes	No	No	low	unimproved	No education	No education	eldeest	overweight/obese	normal	<3 hrs	inactive	No	adequate
>15	none	moderate food insecurity	High dietary diversity(≥ 7 food groups)	323.468	37.6061	21.0334	103.782	0.560903	16.023	0.425068	301.275	4.87325	5.43021	117.736	No	No	>12 years	Regular	cloth	Yes	After every 3 hours	normal	Yes	No	No	middle	unimproved	No education	No education	eldeest	underweight	normal	<3 hrs	inactive	No	inadequate
<15	secondary		High dietary diversity(≥ 7 food groups)	364.546	63.9962	109.857	47.676	1.64016	21.7567	0	407.795	17.6217	10.0949	761.976	No	No	<=12 years	Regular	cloth	Yes	After every 3 hours	normal	Yes	Yes	No	high	improved	some education	some education	youngest	underweight	normal	<3 hrs	active	No	inadequate
>15	none		High dietary diversity(≥ 7 food groups)	258.208	30.0118	31.6869	129.712	0.6359	8.38047	0.780918	266.932	4.46383	4.2272	106.644	No	No	<=12 years	Regular	cloth	Yes	After every 6 hours	normal	Yes	No	No	high	unimproved	No education	some education	youngest	underweight	normal	>3 hrs	inactive	No	adequate
>15	none		Medium dietary diversity(4 and 6 food groups)	183.529	19.3131	20.6657	77.1604	6.43944	561.782	0.0748024	268.666	4.28037	3.21867	94.0178	No	No	<=12 years	Regular	cloth	Yes	After every 6 hours	normal	Yes	No	No	high	improved	No education	No education	middle	underweight	normal	>3 hrs	active	No	inadequate
>15	none	mild food insecurity	High dietary diversity(≥ 7 food groups)	175.635	21.4779	16.7034	51.612	0.511036	4.4176	0	176.719	3.61205	3.57928	62.2	No	No	>12 years	Regular	cloth	Yes	After every 6 hours	normal	Yes	No	Yes formerly married	middle	unimproved	No education	some education	eldeest	normal	normal	>3 hrs	inactive	Yes	adequate
>15	none		High dietary diversity(≥ 7 food groups)	302.176	41.2787	37.7332	196.074	0.880184	5.65354	0.328285	496.549	5.25781	5.97158	107.662	No	Yes	>12 years	Regular	cloth	Yes	once a day	abnormal	Yes	No	No	high	unimproved	No education	some education	eldeest	underweight	normal	<3 hrs	inactive	Yes	adequate
>15	none	moderate food insecurity	High dietary diversity(≥ 7 food groups)	330.18	35.5491	30.7325	174.59	0.812698	6.93758	0.227234	443.788	3.59366	5.55943	70.8645	No	No	>12 years	Regular	cloth	0	After every 6 hours	normal	No	No	No	middle	unimproved	No education	No education	eldeest	normal	normal	<3 hrs	active	Yes	adequate
>15	primary	moderate food insecurity	High dietary diversity(≥ 7 food groups)	132.085	14.0112	15.3438	91.9677	0.259922	9.73898	0	232.546	1.48386	2.0561	22.8287	No	No	>12 years	Regular	cloth	Yes	After every 6 hours	normal	Yes	Yes	No	low	unimproved	No education	No education	youngest	underweight	normal	>3 hrs	active	No	adequate
>15	none	moderate food insecurity	High dietary diversity(≥ 7 food groups)	207.72	20.3246	9.38037	70.9382	0.45661	5.033	0.0615004	135.279	2.63138	3.20993	27.608	No	No	>12 years	Regular	cloth	Yes	After every 6 hours	normal	Yes	No	No	low	unimproved	No education	No education	eldeest	underweight	normal	<3 hrs	inactive	Yes	adequate
>15	none	moderate food insecurity	High dietary diversity(≥ 7 food groups)	220.326	23.8022	17.57	129.473	0.502893	12.8597	0.0872154	280.707	2.7796	3.36809	66.5146	No	No	<=12 years	Regular	cloth	0	After every 3 hours	normal	Yes	No	No	middle	improved	No education	No education	eldeest	normal	normal	<3 hrs	active	No	adequate
<15	none	moderate food insecurity	Medium dietary diversity(4 and 6 food groups)	69.4633	13.5045	78.9617	19.845	0.892579	185.573	3.38185	82.0952	5.4838	4.03075	63.2975	No	No	>12 years	Regular	cloth	Yes	After every 6 hours	normal	No	No	No	low	unimproved	No education	No education	youngest	underweight	normal	<3 hrs	active	Yes	adequate
>15	secondary		High dietary diversity(≥ 7 food groups)	225.625	26.913	52.2339	205.695	0.777586	15.3841	0.993448	302.857	4.28292	3.80761	53.1194	No	No	>12 years	Regular	cloth	Yes	After every 6 hours	normal	Yes	Yes	No	high	improved	some education	some education	eldeest	normal	normal	<3 hrs	active	No	adequate
>15	primary	moderate food insecurity	Medium dietary diversity(4 and 6 food groups)	202.312	25.9551	34.2547	165.886	51.2776	109.805	1.32775	187.201	4.20962	3.80463	209.221	No	No	<=12 years	Regular	cloth	0	After every 3 hours	normal	Yes	Yes	No	low	unimproved	No education	some education	eldeest	normal	normal	>3 hrs	active	No	adequate
>15	none	moderate food insecurity	High dietary diversity(≥ 7 food groups)	241.96	36.8291	158.67	154.866	1.72489	338.942	6.22992	256.807	10.6043	8.7525	120.033	No	No	<=12 years	Regular	cloth	Yes	After every 3 hours	normal	No	No	No	low	unimproved	No education	No education	youngest	normal	normal	<3 hrs	active	No	adequate
>15	none	moderate food insecurity	High dietary diversity(≥ 7 food groups)	226.713	36.6806	64.8925	130.977	1.02668	10.7931	0.336491	353.827	8.59161	6.05165	160.107	No	No	>12 years	Regular	cloth	Yes	After every 6 hours	abnormal	Yes	No	Yes formerly married	high	unimproved	No education	some education	middle	underweight	normal	>3 hrs	inactive	Yes	adequate
>15	none	mild food insecurity	High dietary diversity(≥ 7 food groups)	152.508	21.6823	26.2878	220.927	0.296749	10.7789	0.105251	434.462	1.43604	2.66138	43.9634	No	No	>12 years	Regular	cloth	Yes	After every 6 hours	abnormal	No	No	No	middle	unimproved	No education	some education	youngest	underweight	normal	<3 hrs	inactive	No	inadequate
>15	primary	mild food insecurity	High dietary diversity(≥ 7 food groups)	256.88	32.5407	35.2063	67.1741	22.2501	789.099	0.5	387.333	4.82977	4.72022	118.986	No	No	>12 years	Regular	cloth	Yes	After every 6 hours	abnormal	Yes	Yes	No	middle	unimproved	some education	some education	eldeest	normal	normal	>3 hrs	active	No	adequate
>15	none	moderate food insecurity	High dietary diversity(≥ 7 food groups)	210.7	26.3941	23.9125	193.113	0.543194	19.149	0.105251	384.055	2.83024	4.05825	52.6833	No	No	>12 years	Regular	cloth	Yes	After every 6 hours	normal	Yes	No	No	middle	unimproved	No education	No education	middle	normal	normal	>3 hrs	active	No	adequate
<15	none	moderate food insecurity	High dietary diversity(≥ 7 food groups)	160.879	27.5503	45.0995	166.59	0.947319	3.53879	0.227061	386.963	5.40677	4.51867	123.733	No	No	>12 years	Regular	cloth	Yes	After every 3 hours	normal	No	No	No	high	improved	No education	some education	eldeest	underweight	stunting	<3 hrs	inactive	No	adequate
<15	none	moderate food insecurity	High dietary diversity(≥ 7 food groups)	111.613	13.0511	9.18331	103.969	0.205125	4.41275	0.0523173	205.227	1.48968	1.58427	12.4842	No	No	>12 years	Regular	cloth	Yes	After every 6 hours	normal	Yes	No	No	low	unimproved	No education	some education	eldeest	underweight	stunting	<3 hrs	inactive	No	adequate
>15	none	moderate food insecurity	High dietary diversity(≥ 7 food groups)	263.21	24.9263	22.7416	74.7286	0.331063	5.87613	0.0694654	158.637	3.81727	3.8793	29.9375	No	No	>12 years	Irregular	cloth	Yes	After every 6 hours	normal	No	No	No	low	unimproved	No education	some education	eldeest	normal	normal	<3 hrs	inactive	No	adequate
<15	none	mild food insecurity	High dietary diversity(≥ 7 food groups)	298.179	37.1678	40.9606	161.647	0.945486	90.8497	0.204266	349.305	4.03084	4.72026	110.609	No	No	>12 years	Regular	cloth	0	After every 6 hours	normal	No	No	No	high	improved	No education	some education	youngest	underweight	normal	>3 hrs	inactive	Yes	adequate
<15	primary		High dietary diversity(≥ 7 food groups)	208.188	24.0385	27.1685	148.304	0.409321	2.67016	0.190379	331.201	2.311	3.15552	43.2792	No	Yes	>12 years	Regular	cloth	Yes	After every 3 hours	normal	Yes	Yes	No	high	unimproved	some education	some education	youngest	underweight	normal	>3 hrs	inactive	No	adequate
>15	none	food secure	High dietary diversity(≥ 7 food groups)	160.136	23.276	150.014	1365.06	1.0829	43.8652	2.8536	360.162	7.86873	4.1333	208.535	No	No	>12 years	Irregular	cloth	Yes	After every 3 hours	normal	Yes	No	No	middle	unimproved	No education	No education	middle	underweight	stunting	<3 hrs	active	No	inadequate
>15	primary		High dietary diversity(≥ 7 food groups)	189.963	21.9299	21.7066	85.8381	0.469367	5.74214	0.0552862	331.612	2.38299	3.05985	43.9885	No	Yes	>12 years	Regular	cloth	Yes	After every 3 hours	normal	Yes	Yes	Yes formerly married	high	unimproved	some education	some education	eldeest	underweight	normal	>3 hrs	inactive	No	adequate
<15	none	moderate food insecurity	High dietary diversity(≥ 7 food groups)	259.688	45.762	74.2596	49.5	1.44631	10.3177	0.355954	294.644	11.9178	7.79333	221.455	No	No	>12 years	Regular	cloth	Yes	After every 6 hours	normal	Yes	No	No	middle	unimproved	No education	No education	eldeest	underweight	normal	<3 hrs	active	Yes	adequate
>15	none	moderate food insecurity	High dietary diversity(≥ 7 food groups)	339.663	32.8619	13.1826	94.9715	0.696331	6.95554	0.113464	159.274	4.49426	5.26552	45.2342	No	No	>12 years	Regular	cloth	Yes	After every 6 hours	normal	No	No	Yes formerly married	low	unimproved	No education	No education	eldeest	overweight/obese	normal	<3 hrs	active	No	adequate
>15	none	moderate food insecurity	High dietary diversity(≥ 7 food groups)	348.432	33.2142	30.8861	92.541	0.755828	15.7674	0.0931824	172.59	8.0171	5.25822	96.9576	No	No	>12 years	Regular	cloth	Yes	After every 3 hours	normal	No	No	No	high	improved	No education	No education	middle	underweight	stunting	>3 hrs	inactive	No	adequate
<15	none	moderate food insecurity	High dietary diversity(≥ 7 food groups)	149.894	15.3429	18.8582	152.775	0.361934	7.49079	0.227061	133.728	2.16725	2.67457	29.8718	No	No	<=12 years	Regular	cloth	Yes	After every 3 hours	normal	Yes	No	No	low	unimproved	No education	some education	eldeest	underweight	normal	>3 hrs	inactive	No	adequate
>15	none	moderate food insecurity	High dietary diversity(≥ 7 food groups)	275.746	32.1672	31.4828	254.338	0.487883	33.3159	0.348293	361.416	4.45765	4.6485	134.219	No	No	>12 years	Regular	cloth	Yes	After every 6 hours	normal	Yes	No	No	low	unimproved	No education	No education	youngest	overweight/obese	normal	<3 hrs	inactive	No	inadequate
<15	none	moderate food insecurity	High dietary diversity(≥ 7 food groups)	247.693	32.704	60.2425	158.309	1.65294	22.0131	0.215651	272.366	7.65349	5.70116	155.676	No	No	<=12 years	Regular	cloth	Yes	After every 3 hours	normal	Yes	No	No	low	unimproved	No education	No education	youngest	normal	stunting	>3 hrs	active	No	adequate
>15	none	moderate food insecurity	High dietary diversity(≥ 7 food groups)	204.455	36.921	47.1402	90.2358	40.4974	50.6021	1.16454	310.581	9.20865	6.32396	315.829	No	No	<=12 years	Regular	cloth	0	After every 3 hours	normal	Yes	No	No	low	unimproved	No education	some education	middle	normal	normal	<3 hrs	inactive	No	adequate
>15	none	moderate food insecurity	High dietary diversity(≥ 7 food groups)	204.422	22.2263	12.686	84.8324	0.402933	6.54716	0.0647706	169.884	3.13022	3.45825	68.8644	No	No	>12 years	Regular	cloth	Yes	once a day	normal	Yes	No	No	low	unimproved	No education	some education	eldeest	normal	stunting	<3 hrs	inactive	No	adequate
>15	secondary		High dietary diversity(≥ 7 food groups)	217.478	28.9842	22.2976	171.204	0.341997	12.547	0	446.261	2.75661	4.23011	59.4012	No	No	<=12 years	Regular	cloth	0	After every 3 hours	normal	Yes	Yes	No	middle	unimproved	No education	No education	eldeest	underweight	normal	<3 hrs	active	No	adequate
<15	primary	mild food insecurity	High dietary diversity(≥ 7 food groups)	148.237	20.0143	19.8262	108.061	0.245429	10.3802	0.504455	300.886	1.98874	2.80193	50.946	No	Yes	>12 years	Regular	cloth	Yes	After every 3 hours	normal	Yes	Yes	No	high	improved	No education	some education	middle	underweight	normal	<3 hrs	active	No	adequate
>15	primary	moderate food insecurity	High dietary diversity(≥ 7 food groups)	214.616	25.9825	19.4878	113.711	0.482168	9.64557	0.518251	220.679	3.32495	3.56898	96.305	No	Yes	>12 years	Regular	cloth	0	After every 6 hours	normal	Yes	Yes	No	middle	improved	some education	some education	eldeest	underweight	stunting	<3 hrs	inactive	No	adequate
>15	middle	mild food insecurity	High dietary diversity(≥ 7 food groups)	181.094	25.625	40.0499	74.4114	0.587077	3.64633	0.77453	192.801	5.30126	3.87442	95.7716	No	No	>12 years	Regular	0	NA	After every 3 hours	normal	Yes	Yes	No	middle	unimproved	No education	No education	eldeest	normal	normal	>3 hrs	inactive	No	adequate
<15	middle	moderate food insecurity	High dietary diversity(≥ 7 food groups)	258.019	29.703	22.6593	130.962	0.500733	10.7601	0.336491	274.644	3.60042	4.65995	48.8618	No	Yes	>12 years	Regular	cloth	Yes	After every 3 hours	normal	Yes	Yes	No	middle	improved	No education	No education	middle	underweight	normal	<3 hrs	active	No	adequate
>15	none	moderate food insecurity	High dietary diversity(≥ 7 food groups)	403.395	40.5777	105.026	108.904	2.34327	43.2785	0.739706	296.637	7.75399	5.98438	213.577	No	No	>12 years	Regular	cloth	Yes	once a day	normal	Yes	No	No	low	unimproved	No education	No education	eldeest	underweight	normal	>3 hrs	inactive	No	adequate
<15	none	mild food insecurity	High dietary diversity(≥ 7 food groups)	273.157	27.6045	11.627	80.7937	0.498459	5.03199	0.0767949	154.696	3.72666	4.75884	40.2696	No	No	<=12 years	Regular	cloth	Yes	After every 3 hours	normal	Yes	No	No	low	unimproved	No education	No education	youngest	underweight	normal	>3 hrs	active	No	adequate
>15	none	moderate food insecurity	Medium dietary diversity(4 and 6 food groups)	192.376	22.4122	14.2889	144.252	0.454872	30.8672	0.988665	231.217	4.07818	3.34743	116.004	No	No	>12 years	Regular	cloth	0	once a day	normal	Yes	No	No	middle	unimproved	No education	No education	eldeest	normal	normal	>3 hrs	inactive	Yes	adequate
>15	none	moderate food insecurity	High dietary diversity(≥ 7 food groups)	410.926	39.4688	30.8801	255.658	1.47608	31.8709	0.454881	267.552	5.16232	6.28193	49.6994	No	No	>12 years	Regular	cloth	0	After every 3 hours	normal	Yes	No	No	low	unimproved	No education	No education	eldeest	underweight	normal	<3 hrs	active	Yes	adequate
>15	none	moderate food insecurity	High dietary diversity(≥ 7 food groups)	160.235	19.8578	31.1653	96.7503	0.362513	7.82185	0.16325	155.422	5.79442	2.74158	151.94	No	No	>12 years	Regular	cloth	0	once a day	normal	Yes	No	No	middle	unimproved	No education	some education	eldeest	underweight	stunting	<3 hrs	active	No	inadequate
>15	none	mild food insecurity	High dietary diversity(≥ 7 food groups)	316.231	44.7299	44.9859	390.9	0.528984	4.53735	0.265754	714.519	4.05833	6.29346	107.824	No	No	>12 years	Regular	cloth	Yes	After every 6 hours	normal	Yes	No	No	middle	unimproved	No education	No education	youngest	underweight	normal	>3 hrs	inactive	No	adequate
<15	none	moderate food insecurity	High dietary diversity(≥ 7 food groups)	144.933	31.2695	47.9828	305.706	0.737927	13.4944	0.167415	620.149	4.08725	5.19161	88.2999	No	No	<=12 years	Regular	cloth	Yes	After every 3 hours	normal	No	No	No	middle	unimproved	No education	No education	eldeest	underweight	stunting	>3 hrs	active	No	adequate
>15	none	moderate food insecurity	High dietary diversity(≥ 7 food groups)	339.823	53.7712	72.7943	257.109	1.76647	8.27612	0.058178	870.803	9.65955	8.88941	203.636	No	No	>12 years	Regular	cloth	Yes	After every 6 hours	normal	No	No	No	middle	unimproved	No education	some education	eldeest	underweight	normal	<3 hrs	inactive	No	adequate
>15	none	moderate food insecurity	High dietary diversity(≥ 7 food groups)	211.748	43.7355	59.9615	369.933	1.03062	19.338	0.306286	869.887	11.4175	7.43848	287.272	No	No	>12 years	Regular	cloth	Yes	After every 3 hours	normal	No	No	No	low	unimproved	No education	No education	youngest	underweight	normal	<3 hrs	inactive	Yes	adequate
>15	primary	mild food insecurity	High dietary diversity(≥ 7 food groups)	206.913	19.8116	29.3134	104.482	0.81946	20.0851	1.89215	147.974	2.51047	3.12542	37.6076	No	No	>12 years	Regular	cloth	Yes	After every 3 hours	normal	Yes	Yes	No	middle	improved	No education	No education	middle	underweight	normal	<3 hrs	active	No	adequate
>15	secondary	mild food insecurity	High dietary diversity(≥ 7 food groups)	200.431	31.085	23.731	135.476	0.390352	4.63788	0.359614	277.187	3.54168	3.92809	90.3417	No	No	>12 years	Regular	cloth	Yes	After every 6 hours	normal	Yes	Yes	No	high	improved	No education	some education	eldeest	overweight/obese	stunting	>3 hrs	inactive	No	adequate
>15	secondary	food secure	High dietary diversity(≥ 7 food groups)	131.23	22.5543	28.8295	93.0035	0.572035	21.7284	0.570889	281.181	4.45825	3.59189	163.678	No	No	>12 years	Regular	cloth	Yes	After every 6 hours	normal	Yes	Yes	No	middle	improved	No education	some education	middle	underweight	normal	<3 hrs	active	No	adequate
<15	none		High dietary diversity(≥ 7 food groups)	380.177	52.1674	36.729	211.279	0.764292	7.16604	0.565191	423.953	7.69704	7.96342	200.97	No	No	<=12 years	Regular	cloth	Yes	After every 3 hours	normal	Yes	No	No	high	unimproved	No education	No education	eldeest	underweight	normal	>3 hrs	active	No	inadequate
>15	middle		High dietary diversity(≥ 7 food groups)	166.716	28.9678	40.614	103.59	1.06241	28.8237	0.109332	276.699	7.69058	5.28367	173.204	No	No	<=12 years	Regular	cloth	0	After every 6 hours	normal	Yes	Yes	No	high	improved	No education	some education	middle	normal	normal	>3 hrs	active	No	adequate
>15	middle		High dietary diversity(≥ 7 food groups)	282.946	59.5173	76.0303	386.613	1.30963	11.8544	1.03301	466.468	15.7835	9.52749	452.97	No	No	>12 years	Regular	0	NA	After every 6 hours	normal	Yes	Yes	No	high	improved	some education	some education	youngest	overweight/obese	normal	>3 hrs	inactive	No	adequate
>15	primary	moderate food insecurity	High dietary diversity(≥ 7 food groups)	215.32	39.6205	48.5588	228.276	0.856875	11.265	0.463319	648.273	5.74789	6.27442	110.39	No	No	<=12 years	Regular	cloth	Yes	After every 3 hours	normal	Yes	Yes	No	middle	improved	No education	some education	youngest	normal	normal	<3 hrs	inactive	No	adequate
<15	none	moderate food insecurity	High dietary diversity(≥ 7 food groups)	301.709	42.7701	29.6841	232.175	0.627473	18.8177	0.283443	341.666	6.86544	5.79919	229.427	No	No	<=12 years	Regular	cloth	Yes	After every 6 hours	normal	Yes	No	No	middle	unimproved	No education	No education	eldeest	underweight	stunting	>3 hrs	active	No	adequate
<15	none	moderate food insecurity	High dietary diversity(≥ 7 food groups)	164.134	17.0301	15.3426	113.023	0.329589	3.40639	0.30491	134.087	2.05715	2.56415	40.5643	No	No	>12 years	Regular	cloth	0	hourly	normal	No	No	No	low	unimproved	No education	some education	eldeest	underweight	stunting	>3 hrs	inactive	No	adequate
>15	primary		High dietary diversity(≥ 7 food groups)	271.105	33.6618	35.2598	214.443	0.760263	16.8142	1.21656	189.549	4.39557	4.71006	136.801	No	Yes	>12 years	Irregular	cloth	Yes	After every 3 hours	normal	Yes	Yes	Yes formerly married	high	improved	some education	some education	middle	normal	normal	>3 hrs	inactive	No	adequate
<15	none	moderate food insecurity	High dietary diversity(≥ 7 food groups)	297.281	44.1478	47.7949	104.382	1.26855	16.823	0.978111	341.553	11.7272	7.68267	310.229	No	No	<=12 years	Regular	cloth	Yes	After every 3 hours	normal	Yes	No	No	low	unimproved	No education	No education	youngest	underweight	normal	>3 hrs	active	No	adequate
>15	none	moderate food insecurity	High dietary diversity(≥ 7 food groups)	110.09	15.4379	21.2605	43.0969	0.688389	6.72859	0.0931824	68.5386	4.23655	2.96609	72.8137	No	No	>12 years	Regular	cloth	Yes	After every 6 hours	abnormal	No	No	No	low	unimproved	No education	No education	middle	underweight	normal	<3 hrs	inactive	No	adequate
>15	primary	moderate food insecurity	High dietary diversity(≥ 7 food groups)	337.202	42.1033	28.2544	235.296	0.51747	13.254	0.0591483	609.508	7.49568	5.86149	77.6483	No	No	>12 years	Regular	cloth	0	hourly	normal	Yes	Yes	No	middle	unimproved	No education	some education	eldeest	underweight	normal	<3 hrs	active	No	adequate
<15	primary	moderate food insecurity	High dietary diversity(≥ 7 food groups)	242.565	25.1566	26.6021	90.552	0.592057	16.2561	1.60609	262.24	2.39075	3.70458	36.6691	No	No	<=12 years	Regular	cloth	Yes	After every 6 hours	normal	Yes	Yes	No	low	unimproved	No education	No education	eldeest	underweight	normal	>3 hrs	active	No	adequate
>15	primary	moderate food insecurity	High dietary diversity(≥ 7 food groups)	426.72	50.2502	46.9575	387.483	0.841675	9.85447	1.00749	357.077	7.79743	7.3548	117.8	No	No	>12 years	Regular	cloth	Yes	After every 6 hours	normal	Yes	Yes	No	middle	unimproved	No education	some education	eldeest	normal	normal	<3 hrs	active	No	adequate
<15	none	moderate food insecurity	High dietary diversity(≥ 7 food groups)	234.097	61.7059	152.04	308.712	2.50647	9.16315	0.667485	232.308	13.3098	14.9449	568.038	No	No	>12 years	Regular	cloth	Yes	After every 3 hours	normal	Yes	No	No	low	unimproved	No education	No education	eldeest	underweight	normal	>3 hrs	active	No	inadequate
>15	none	moderate food insecurity	High dietary diversity(≥ 7 food groups)	329.08	34.3478	19.8778	133.667	0.728831	9.28084	0.385796	269.7	4.52144	5.26434	77.9705	No	No	<=12 years	Regular	cloth	Yes	hourly	normal	Yes	No	No	low	improved	No education	No education	eldeest	underweight	normal	<3 hrs	active	No	adequate
<15	none	moderate food insecurity	High dietary diversity(≥ 7 food groups)	473.972	49.631	58.2374	110.252	0.792587	13.7388	0.525752	379.785	8.85205	7.32293	161.529	No	No	<=12 years	Regular	cloth	Yes	After every 6 hours	normal	No	No	No	middle	improved	No education	No education	eldeest	normal	stunting	<3 hrs	inactive	No	inadequate
>15	none	moderate food insecurity	High dietary diversity(≥ 7 food groups)	280.132	61.0812	37.6363	49.4441	1.13794	9.03881	0	183.593	9.44877	10.3266	248.976	No	No	<=12 years	Regular	cloth	Yes	After every 6 hours	normal	No	No	No	middle	unimproved	No education	No education	eldeest	underweight	normal	<3 hrs	inactive	No	inadequate
<15	none	moderate food insecurity	Medium dietary diversity(4 and 6 food groups)	316.868	32.3698	17.2749	106.049	0.715158	26.7803	0	272.401	4.2303	5.13709	59.8789	No	No	>12 years	Regular	cloth	Yes	After every 6 hours	normal	No	No	No	low	unimproved	No education	some education	eldeest	underweight	normal	<3 hrs	active	No	adequate
>15	middle	food secure	High dietary diversity(≥ 7 food groups)	205.546	33.4541	31.024	104.798	3.24756	62.5636	0.134711	538.582	8.28581	6.0716	92.5216	No	No	>12 years	Regular	cloth	Yes	After every 3 hours	normal	Yes	Yes	No	high	improved	No education	No education	middle	underweight	normal	>3 hrs	active	No	adequate
<15	middle	mild food insecurity	Medium dietary diversity(4 and 6 food groups)	360.444	67.9464	100.807	174.737	1.16685	85.6702	0.22575	490.816	11.2859	11.5945	344.388	No	No	<=12 years	Regular	0	NA	After every 3 hours	abnormal	No	Yes	No	high	unimproved	some education	some education	youngest	underweight	stunting	<3 hrs	active	No	adequate
>15	none	moderate food insecurity	Medium dietary diversity(4 and 6 food groups)	268.926	30.6383	33.6364	127.536	1.2747	21.8128	0	492.317	4.60799	4.51883	45.6708	No	No	>12 years	Regular	cloth	Yes	After every 3 hours	normal	No	No	No	middle	unimproved	No education	No education	youngest	underweight	normal	>3 hrs	active	No	adequate
>15	none	moderate food insecurity	High dietary diversity(≥ 7 food groups)	206.261	25.7405	38.2636	245.986	0.790219	23.6785	0.227441	381.601	3.41424	4.03134	71.3112	No	Yes	<=12 years	Regular	cloth	Yes	After every 3 hours	normal	Yes	No	No	low	unimproved	No education	some education	eldeest	underweight	normal	<3 hrs	active	Yes	adequate
>15	none	moderate food insecurity	High dietary diversity(≥ 7 food groups)	201.899	27.2764	29.3825	115.58	0.678997	29.1891	0	293.301	4.08022	3.96404	114.774	No	No	>12 years	Irregular	cloth	Yes	After every 6 hours	abnormal	No	No	Yes formerly married	low	unimproved	No education	No education	youngest	normal	normal	<3 hrs	inactive	Yes	adequate
>15	none		High dietary diversity(≥ 7 food groups)	296.718	36.3278	17.777	122.458	0.544663	8.85439	2.26906	323.699	5.36272	5.56318	83.6844	No	Yes	>12 years	Regular	cloth	0	After every 3 hours	normal	Yes	No	No	high	improved	some education	No education	middle	underweight	normal	<3 hrs	inactive	No	adequate
>15	none	moderate food insecurity	High dietary diversity(≥ 7 food groups)	290.563	29.5278	20.5083	71.0646	0.518854	6.59011	0.0350024	184.913	5.82309	4.6145	90.1742	No	No	>12 years	Regular	cloth	Yes	After every 6 hours	normal	Yes	No	Yes formerly married	low	unimproved	No education	some education	eldeest	normal	stunting	<3 hrs	active	No	adequate
>15	none		High dietary diversity(≥ 7 food groups)	244.981	26.5431	25.1906	187.27	0.453733	23.79	0.169056	282.252	3.02411	4.33323	57.1032	Yes	Yes	>12 years	Regular	cloth	0	once a day	normal	Yes	No	No	high	improved	some education	some education	middle	underweight	normal	<3 hrs	inactive	No	adequate
<15	middle		High dietary diversity(≥ 7 food groups)	401.276	49.2006	59.4888	331.185	13.5003	6.01047	0.772139	337.082	7.0863	7.09523	113.193	Yes	No	<=12 years	Regular	cloth	Yes	After every 6 hours	normal	Yes	Yes	No	high	improved	No education	some education	middle	normal	stunting	>3 hrs	inactive	No	adequate
>15	none	moderate food insecurity	High dietary diversity(≥ 7 food groups)	268.65	37.4	11.9	0	0.22525	0	0	111.024	4.25988	3.1025	123.25	Yes	Yes	>12 years	Regular	cloth	Yes	After every 3 hours	normal	Yes	No	No	low	unimproved	No education	some education	eldeest	overweight/obese	normal	<3 hrs	inactive	No	inadequate
>15	primary		High dietary diversity(≥ 7 food groups)	668.847	73.5944	58.6576	241.933	1.55074	51.2144	0.234163	762.74	14.1194	10.8427	287.455	Yes	Yes	>12 years	Regular	cloth	Yes	After every 6 hours	normal	No	Yes	No	middle	unimproved	No education	No education	middle	underweight	normal	>3 hrs	inactive	No	inadequate
<15	none	mild food insecurity	High dietary diversity(≥ 7 food groups)	216.169	28.8941	48.3985	262.401	0.37707	5.72943	0.215647	425.732	3.08808	3.94732	56.2643	Yes	Yes	>12 years	Regular	cloth	0	After every 6 hours	normal	Yes	No	No	middle	unimproved	No education	No education	eldeest	underweight	normal	>3 hrs	inactive	No	adequate
>15	none	mild food insecurity	High dietary diversity(≥ 7 food groups)	258.328	26.5842	11.3273	72.7542	0.483264	7.66233	0.054043	156.39	3.8835	4.27133	68.9157	Yes	Yes	>12 years	Regular	cloth	Yes	After every 6 hours	normal	No	No	No	middle	improved	some education	some education	eldeest	overweight/obese	normal	>3 hrs	inactive	Yes	adequate
>15	primary	mild food insecurity	High dietary diversity(≥ 7 food groups)	284.223	28.6645	12.054	85.3008	0.53637	3.46588	0.0925547	155.412	4.11544	4.59296	65.0734	Yes	Yes	>12 years	Regular	0	NA	After every 6 hours	normal	Yes	Yes	No	high	improved	No education	some education	eldeest	underweight	normal	>3 hrs	inactive	No	inadequate
>15	none	moderate food insecurity	High dietary diversity(≥ 7 food groups)	137.053	16.597	22.7579	144.315	0.385465	22.8238	2.00768	240.262	2.47077	2.38328	61.2305	Yes	Yes	>12 years	Regular	cloth	Yes	After every 6 hours	normal	Yes	No	No	low	unimproved	No education	No education	middle	underweight	normal	<3 hrs	inactive	No	inadequate
<15	none	moderate food insecurity	High dietary diversity(≥ 7 food groups)	91.044	7.633	2.07898	5.265	0.163321	6.399	0	17.9243	1.20348	1.26957	14.4266	Yes	Yes	<=12 years	Regular	cloth	0	once a day	normal	Yes	No	No	low	unimproved	No education	No education	eldeest	underweight	normal	<3 hrs	inactive	No	inadequate
<15	none	moderate food insecurity	High dietary diversity(≥ 7 food groups)	176.675	20.956	15.4072	86.279	0.412603	26.5425	0	206.69	2.81426	3.36783	46.6546	Yes	Yes	>12 years	Regular	cloth	0	After every 6 hours	abnormal	Yes	No	No	middle	unimproved	No education	No education	middle	underweight	normal	<3 hrs	inactive	No	inadequate
>15	none	moderate food insecurity	Medium dietary diversity(4 and 6 food groups)	197.832	29.9833	146.984	86.316	1.48046	372.263	6.7637	232.511	8.79888	7.78513	81.7381	Yes	Yes	<=12 years	Regular	cloth	Yes	After every 6 hours	normal	Yes	No	Yes formerly married	middle	improved	No education	No education	eldeest	normal	normal	>3 hrs	active	No	adequate
>15	none		High dietary diversity(≥ 7 food groups)	297.663	34.3892	42.4701	104.973	1.23214	44.9654	2.04381	399.493	4.59012	5.01192	95.216	Yes	No	>12 years	Regular	cloth	Yes	After every 3 hours	normal	Yes	No	No	high	unimproved	No education	some education	middle	underweight	normal	<3 hrs	active	No	adequate
>15	none	moderate food insecurity	High dietary diversity(≥ 7 food groups)	198.873	22.3042	43.3974	42.4943	0.392969	5.83844	0.305791	137.679	4.29873	2.92659	72.2165	Yes	Yes	>12 years	Regular	cloth	Yes	After every 3 hours	normal	Yes	No	Yes formerly married	middle	unimproved	No education	some education	eldeest	normal	normal	<3 hrs	inactive	No	inadequate
>15	none	moderate food insecurity	High dietary diversity(≥ 7 food groups)	290.478	51.6708	61.3465	164.759	40.7921	25.298	0.601364	430.945	11.6393	8.44726	332.288	Yes	Yes	>12 years	Regular	cloth	Yes	After every 6 hours	normal	No	No	No	low	unimproved	No education	No education	middle	underweight	normal	<3 hrs	active	No	inadequate
<15	none	moderate food insecurity	High dietary diversity(≥ 7 food groups)	390.161	42.0711	44.3006	83.5747	0.88443	77.7339	1.08164	257.898	8.42552	7.14076	127.044	Yes	No	<=12 years	Regular	cloth	Yes	After every 6 hours	normal	Yes	No	No	low	unimproved	No education	No education	eldeest	normal	stunting	<3 hrs	active	No	adequate
>15	none	moderate food insecurity	High dietary diversity(≥ 7 food groups)	293.455	29.5902	22.156	164.92	0.674758	13.4933	0.249932	159.58	3.47211	4.32639	60.2031	Yes	Yes	<=12 years	Regular	cloth	0	After every 3 hours	normal	Yes	No	No	middle	unimproved	No education	No education	eldeest	underweight	normal	>3 hrs	active	No	adequate
<15	none	moderate food insecurity	High dietary diversity(≥ 7 food groups)	234.329	22.4804	14.0491	109.943	0.426553	2.9416	0.145836	137.818	2.73752	3.78036	29.1419	Yes	Yes	>12 years	Regular	cloth	Yes	After every 6 hours	normal	Yes	No	No	high	unimproved	some education	some education	eldeest	underweight	normal	>3 hrs	inactive	No	inadequate
>15	none	moderate food insecurity	High dietary diversity(≥ 7 food groups)	456.021	45.1396	26.268	152.105	12.1747	13.8302	0.490869	400.885	5.59337	7.11447	71.3682	Yes	Yes	<=12 years	Regular	cloth	Yes	hourly	abnormal	Yes	No	No	middle	unimproved	No education	some education	eldeest	normal	stunting	>3 hrs	inactive	No	inadequate
>15	none	moderate food insecurity	High dietary diversity(≥ 7 food groups)	204.638	34.7108	34.5196	233.05	0.525693	10.6961	0.390166	137.886	3.17919	4.17745	28.8096	Yes	Yes	>12 years	Regular	cloth	Yes	After every 6 hours	normal	Yes	No	No	middle	unimproved	No education	No education	middle	underweight	normal	<3 hrs	inactive	No	adequate
<15	primary	moderate food insecurity	High dietary diversity(≥ 7 food groups)	196.37	24.8445	19.248	135.634	0.436892	26.2065	0.240888	373.97	3.39824	3.40433	97.1	Yes	No	<=12 years	Regular	cloth	0	once a day	normal	Yes	Yes	No	middle	improved	No education	some education	eldeest	normal	normal	>3 hrs	inactive	Yes	adequate
>15	primary	mild food insecurity	High dietary diversity(≥ 7 food groups)	175.703	22.7194	36.3921	123.464	0.41279	15.554	0.169056	243.222	7.70255	3.8206	129.869	Yes	Yes	>12 years	Regular	cloth	Yes	After every 3 hours	normal	Yes	Yes	No	middle	unimproved	No education	No education	youngest	underweight	stunting	<3 hrs	inactive	No	inadequate
>15	primary		High dietary diversity(≥ 7 food groups)	101.443	19.0688	22.5689	124.858	8.77888	6.25252	0.0462928	266.882	2.08318	2.46141	41.9182	Yes	Yes	<=12 years	Regular	cloth	Yes	After every 6 hours	normal	Yes	Yes	No	middle	unimproved	No education	some education	middle	underweight	normal	>3 hrs	active	No	inadequate
>15	none	moderate food insecurity	Medium dietary diversity(4 and 6 food groups)	132.456	23.7112	31.2377	62.626	0.7877	22.434	0	238.716	5.6882	4.3273	188.78	Yes	Yes	>12 years	Regular	cloth	Yes	After every 6 hours	normal	Yes	No	No	middle	unimproved	No education	No education	middle	underweight	stunting	>3 hrs	inactive	No	adequate
>15	none	mild food insecurity	High dietary diversity(≥ 7 food groups)	283.744	28.6554	8.74043	43.4851	0.544331	14.1188	0.196892	153.481	4.47034	4.53622	70.7496	Yes	No	>12 years	Regular	cloth	Yes	After every 3 hours	abnormal	Yes	No	No	high	unimproved	No education	No education	eldeest	normal	normal	<3 hrs	active	No	inadequate
>15	none	mild food insecurity	High dietary diversity(≥ 7 food groups)	258.65	27.1746	21.0686	75.1302	0.517098	10.1761	0.0674349	184.187	4.33311	4.94644	73.3458	Yes	No	>12 years	Regular	cloth	Yes	After every 3 hours	normal	Yes	No	No	high	unimproved	No education	some education	middle	underweight	normal	<3 hrs	inactive	Yes	adequate
>15	primary	moderate food insecurity	High dietary diversity(≥ 7 food groups)	259.183	85.696	183.663	64.8974	2.52072	199.829	2.02333	373.676	13.204	12.8116	380.828	Yes	Yes	<=12 years	Irregular	cloth	Yes	After every 6 hours	abnormal	Yes	Yes	No	high	improved	No education	No education	youngest	underweight	stunting	<3 hrs	active	No	adequate
>15	none	moderate food insecurity	High dietary diversity(≥ 7 food groups)	194.813	30.867	54.5619	304.939	0.846599	3.22134	0.532681	538.953	4.94874	5.08887	98.6392	Yes	Yes	>12 years	Regular	cloth	Yes	After every 3 hours	normal	Yes	No	No	middle	unimproved	No education	No education	youngest	normal	stunting	>3 hrs	inactive	No	inadequate
<15	none	moderate food insecurity	High dietary diversity(≥ 7 food groups)	337.502	46.3741	39.9007	160.845	1.04395	4.90305	0.151984	356.975	8.70445	7.69011	178.364	Yes	Yes	>12 years	Regular	cloth	0	once a day	normal	Yes	No	No	middle	unimproved	No education	some education	youngest	underweight	normal	>3 hrs	inactive	No	inadequate
>15	none	moderate food insecurity	High dietary diversity(≥ 7 food groups)	516.98	53.3651	23.2106	169.362	0.907203	8.5941	0.170399	313.444	7.31988	8.36745	101.957	Yes	Yes	>12 years	Regular	cloth	Yes	After every 3 hours	normal	Yes	No	No	high	unimproved	No education	No education	middle	normal	normal	>3 hrs	inactive	No	adequate
<15	none	moderate food insecurity	High dietary diversity(≥ 7 food groups)	209.761	28.38	30.9103	145.674	0.562612	13.1804	0.314752	242.318	5.31662	4.086	133.735	Yes	Yes	<=12 years	Regular	cloth	Yes	After every 6 hours	normal	Yes	No	No	low	unimproved	No education	No education	middle	underweight	normal	<3 hrs	inactive	No	adequate
>15	none	moderate food insecurity	High dietary diversity(≥ 7 food groups)	314.212	31.3628	14.6004	103.707	0.61907	9.25599	0.029089	257.941	3.89339	4.92637	45.4001	Yes	Yes	>12 years	Regular	cloth	Yes	After every 6 hours	normal	Yes	No	No	low	unimproved	No education	No education	eldeest	underweight	normal	>3 hrs	active	No	inadequate
<15	none		High dietary diversity(≥ 7 food groups)	235.327	25.4299	10.8319	51.7343	0.416492	2.23694	0.346833	168.172	4.06572	3.77292	81.2514	Yes	Yes	>12 years	Regular	cloth	Yes	After every 6 hours	normal	Yes	No	No	high	unimproved	No education	some education	middle	normal	stunting	>3 hrs	active	No	inadequate
>15	none	moderate food insecurity	High dietary diversity(≥ 7 food groups)	292.792	28.4162	22.0138	182.973	0.560514	4.4084	0.211858	247.522	3.07321	4.41575	34.7286	Yes	Yes	>12 years	Regular	cloth	Yes	After every 6 hours	normal	Yes	No	Yes formerly married	low	unimproved	No education	No education	eldeest	underweight	stunting	<3 hrs	active	Yes	inadequate
>15	none	moderate food insecurity	High dietary diversity(≥ 7 food groups)	235.995	37.7376	45.4492	301.97	0.561171	15.2982	1.04177	582.263	3.60651	4.73963	170.283	Yes	Yes	>12 years	Regular	cloth	Yes	After every 3 hours	normal	Yes	No	No	middle	improved	No education	No education	middle	underweight	normal	>3 hrs	inactive	No	adequate
<15	none	mild food insecurity	High dietary diversity(≥ 7 food groups)	374.5	44.5151	77.2847	92.4559	0.48175	2.60669	0.10791	196.537	9.23283	6.23777	188.72	Yes	Yes	>12 years	Regular	cloth	Yes	After every 3 hours	normal	Yes	No	No	high	improved	No education	some education	youngest	underweight	normal	>3 hrs	active	No	adequate
<15	none	moderate food insecurity	High dietary diversity(≥ 7 food groups)	304.493	32.1126	15.0741	75.4338	0.633806	6.11056	0.522805	167.845	4.69293	4.93431	84.1923	Yes	Yes	>12 years	Regular	cloth	0	once a day	normal	Yes	No	No	low	unimproved	No education	some education	eldeest	underweight	normal	>3 hrs	active	Yes	adequate
>15	middle		High dietary diversity(≥ 7 food groups)	221.709	29.5128	44.8458	197.231	0.274656	1.85073	0.191569	286.248	3.33165	3.77919	53.2066	Yes	No	>12 years	Regular	cloth	0	once a day	normal	Yes	Yes	No	high	improved	some education	some education	youngest	underweight	normal	<3 hrs	active	No	adequate
>15	primary		High dietary diversity(≥ 7 food groups)	205.993	23.3351	14.33	99.6063	0.449192	7.62937	0.117926	145.116	2.83003	3.4097	32.8695	Yes	Yes	>12 years	Regular	0	NA	After every 6 hours	normal	Yes	Yes	No	high	improved	some education	some education	eldeest	overweight/obese	normal	>3 hrs	inactive	No	adequate
<15	none	moderate food insecurity	High dietary diversity(≥ 7 food groups)	283.036	32.9425	68.5345	63.8534	0.491949	4.40455	0.231335	192.191	7.71265	4.58447	139.544	Yes	Yes	<=12 years	Regular	cloth	Yes	After every 3 hours	normal	Yes	No	No	low	unimproved	No education	No education	middle	underweight	normal	>3 hrs	inactive	No	adequate
<15	none	moderate food insecurity	High dietary diversity(≥ 7 food groups)	290.712	57.4664	38.0854	99.5653	1.05998	5.18637	0.123397	194.311	9.11635	9.6685	225.942	Yes	Yes	>12 years	Regular	cloth	Yes	After every 3 hours	normal	Yes	No	No	middle	unimproved	No education	No education	youngest	underweight	normal	>3 hrs	active	No	adequate
>15	primary		High dietary diversity(≥ 7 food groups)	239.097	40.6476	63.5066	126.096	1.35966	11.3634	0.174746	289.803	10.6467	7.38999	197.118	Yes	Yes	>12 years	Regular	cloth	Yes	After every 6 hours	normal	Yes	Yes	No	high	improved	some education	some education	eldeest	normal	normal	>3 hrs	active	No	adequate
>15	none	moderate food insecurity	High dietary diversity(≥ 7 food groups)	223.538	26.5687	19.3443	111.896	0.622177	8.69472	0.058178	258.31	3.61213	3.95181	181.571	Yes	Yes	>12 years	Regular	cloth	0	After every 6 hours	normal	Yes	No	No	middle	improved	No education	No education	eldeest	underweight	normal	>3 hrs	inactive	No	adequate
<15	none	mild food insecurity	High dietary diversity(≥ 7 food groups)	297.841	62.2471	96.3654	113.249	1.86251	106.227	0	581.213	12.0341	8.40523	749.566	Yes	Yes	>12 years	Regular	cloth	Yes	hourly	normal	Yes	No	No	high	improved	No education	No education	youngest	underweight	normal	>3 hrs	inactive	No	adequate
>15	none	mild food insecurity	High dietary diversity(≥ 7 food groups)	214.754	25.0154	19.0161	158.908	0.422575	20.1424	0.147797	304.395	3.35286	3.58098	74.6341	Yes	Yes	>12 years	Regular	cloth	0	once a day	normal	Yes	No	No	middle	unimproved	No education	No education	middle	normal	normal	>3 hrs	inactive	No	adequate
<15	primary		High dietary diversity(≥ 7 food groups)	250.594	29.8233	57.3128	71.2642	0.480175	7.05009	0.0952862	155.474	5.78729	3.78587	98.088	Yes	Yes	>12 years	Regular	cloth	0	After every 6 hours	normal	Yes	Yes	No	high	improved	some education	some education	eldeest	normal	normal	>3 hrs	inactive	No	adequate
>15	none	moderate food insecurity	High dietary diversity(≥ 7 food groups)	237.058	39.8823	50.3348	102.719	1.33039	3.15427	0	534.573	8.15479	6.83163	167.546	Yes	Yes	>12 years	Regular	cloth	Yes	After every 3 hours	normal	Yes	No	No	low	unimproved	No education	some education	middle	underweight	normal	<3 hrs	inactive	No	inadequate
<15	none	moderate food insecurity	High dietary diversity(≥ 7 food groups)	277.272	45.9491	56.1196	84.5432	1.43167	8.54163	1.26317	205.321	11.2196	8.09468	267.611	Yes	Yes	>12 years	Regular	cloth	0	After every 6 hours	normal	Yes	No	No	high	improved	some education	some education	middle	underweight	normal	>3 hrs	active	No	adequate
>15	none	moderate food insecurity	High dietary diversity(≥ 7 food groups)	158.422	15.441	26.4109	221.925	0.417208	7.28711	0.275321	247.998	1.66212	2.31691	35.5127	Yes	No	<=12 years	Regular	cloth	Yes	After every 6 hours	normal	Yes	No	No	low	unimproved	No education	No education	eldeest	normal	stunting	<3 hrs	active	No	inadequate
<15	primary		High dietary diversity(≥ 7 food groups)	256.697	43.946	49.2715	158.139	1.32389	52.8474	1.74802	425.948	12.4806	7.72861	243.064	Yes	Yes	<=12 years	Regular	cloth	Yes	After every 6 hours	normal	Yes	Yes	No	high	improved	No education	some education	youngest	normal	stunting	<3 hrs	active	No	adequate
>15	none	moderate food insecurity	High dietary diversity(≥ 7 food groups)	180.298	22.9664	34.812	319.261	0.489048	62.3504	0.606385	331.359	5.06099	2.99278	195.157	Yes	Yes	>12 years	Regular	cloth	0	After every 6 hours	normal	Yes	No	No	low	unimproved	No education	No education	eldeest	overweight/obese	normal	<3 hrs	inactive	Yes	adequate
>15	none	mild food insecurity	High dietary diversity(≥ 7 food groups)	279.3	35.931	36.5404	183.257	0.886308	14.0373	0.0615004	574.197	3.45302	5.10309	81.3347	Yes	Yes	>12 years	Regular	cloth	Yes	After every 6 hours	normal	Yes	No	No	high	unimproved	No education	No education	eldeest	normal	normal	>3 hrs	active	No	adequate
<15	primary	moderate food insecurity	High dietary diversity(≥ 7 food groups)	171.612	22.7679	17.6404	120.578	0.285059	10.4998	0.252228	326.845	2.33957	3.43888	41.832	Yes	Yes	<=12 years	Regular	cloth	0	After every 6 hours	abnormal	Yes	Yes	No	middle	unimproved	No education	some education	middle	underweight	stunting	<3 hrs	active	No	adequate
>15	none	moderate food insecurity	High dietary diversity(≥ 7 food groups)												Yes	Yes	>12 years	Regular	cloth	Yes	once a day	normal	Yes	No	Yes formerly married	high	improved	No education	No education	eldeest	underweight	normal	<3 hrs	inactive	No	inadequate
>15	primary	moderate food insecurity	High dietary diversity(≥ 7 food groups)	123.421	28.3458	79.8824	427.027	0.394278	18.0981	0.109332	386.282	3.42271	3.93788	119.016	Yes	Yes	>12 years	Regular	cloth	Yes	After every 3 hours	normal	No	Yes	No	low	improved	No education	some education	eldeest	underweight	normal	>3 hrs	inactive	Yes	adequate
>15	none	moderate food insecurity	High dietary diversity(≥ 7 food groups)	202.583	21.3174	12.37	82.7133	0.448919	16.7714	0.058178	154.338	2.87899	3.33945	38.7246	Yes	Yes	>12 years	Regular	cloth	0	After every 6 hours	normal	Yes	No	No	low	unimproved	No education	No education	eldeest	normal	stunting	<3 hrs	inactive	No	adequate
>15	primary		High dietary diversity(≥ 7 food groups)	294.869	49.2947	64.7994	89.3886	1.60131	18.4743	0	403.713	13.461	8.91523	354.206	Yes	Yes	>12 years	Regular	cloth	Yes	After every 3 hours	normal	Yes	Yes	No	high	improved	No education	some education	eldeest	normal	normal	>3 hrs	inactive	No	adequate
>15	secondary	moderate food insecurity	High dietary diversity(≥ 7 food groups)	144.947	27.2207	47.5878	279.334	0.895468	20.4489	0.59322	415.137	7.11066	4.72511	139.636	Yes	Yes	<=12 years	Regular	0	NA	After every 3 hours	normal	Yes	Yes	No	low	unimproved	No education	No education	eldeest	normal	stunting	<3 hrs	active	No	inadequate
>15	none		High dietary diversity(≥ 7 food groups)	244.659	22.7322	30.3765	84.1178	0.540523	10.3376	0.159406	125.292	5.44791	3.66813	103.784	Yes	No	<=12 years	Regular	cloth	0	After every 6 hours	normal	No	No	No	high	improved	No education	No education	middle	overweight/obese	stunting	>3 hrs	active	Yes	adequate
>15	primary	moderate food insecurity	High dietary diversity(≥ 7 food groups)	267.938	31.5963	18.4831	135.634	0.495811	23.5833	0.0879923	384.512	4.35889	4.52222	104.256	Yes	Yes	>12 years	Regular	cloth	Yes	After every 6 hours	normal	Yes	Yes	No	middle	improved	No education	some education	eldeest	underweight	stunting	>3 hrs	active	No	adequate
>15	none		High dietary diversity(≥ 7 food groups)	278.478	30.5202	23.0373	192.54	0.602971	15.1034	0.171567	326.153	3.52749	4.48682	47.7733	Yes	Yes	>12 years	Regular	cloth	0	After every 6 hours	normal	Yes	No	No	high	unimproved	No education	No education	youngest	normal	normal	>3 hrs	inactive	Yes	inadequate
>15	none	mild food insecurity	High dietary diversity(≥ 7 food groups)	208.295	33.6658	34.4443	230.192	0.354239	7.18983	0.042097	556.326	2.8966	4.957	50.377	Yes	Yes	>12 years	Regular	cloth	0	once a day	normal	Yes	No	No	middle	improved	No education	No education	eldeest	underweight	normal	>3 hrs	inactive	Yes	adequate
>15	none	moderate food insecurity	High dietary diversity(≥ 7 food groups)	520.542	53.8769	27.4198	92.4027	1.19641	15.4965	1.47635	214.372	8.15052	8.38653	137.06	Yes	Yes	>12 years	Regular	cloth	Yes	After every 6 hours	abnormal	Yes	No	Yes formerly married	low	unimproved	No education	some education	eldeest	normal	normal	<3 hrs	active	No	inadequate
<15	primary	moderate food insecurity	High dietary diversity(≥ 7 food groups)	195.408	26.062	50.574	176.228	0.614999	4.91434	0.243214	245.962	8.7775	3.93146	181.069	Yes	Yes	<=12 years	Regular	cloth	Yes	After every 6 hours	normal	Yes	Yes	No	low	improved	some education	some education	eldeest	underweight	normal	<3 hrs	inactive	No	adequate
>15	none	moderate food insecurity	High dietary diversity(≥ 7 food groups)	330.823	37.5383	29.7128	251.588	0.668654	5.93139	0.0465424	602.433	3.34823	5.51039	48.8255	Yes	Yes	>12 years	Regular	0	NA	once a day	normal	Yes	No	No	low	unimproved	No education	some education	eldeest	underweight	normal	<3 hrs	active	No	adequate
>15	none	moderate food insecurity	Medium dietary diversity(4 and 6 food groups)	240.378	31.7306	37.446	216.8	0.713998	29.828	0.169056	565.554	2.71776	4.50395	81.5476	Yes	Yes	>12 years	Regular	cloth	0	After every 3 hours	normal	No	No	No	middle	unimproved	No education	No education	eldeest	normal	normal	<3 hrs	active	No	adequate
>15	none	moderate food insecurity	High dietary diversity(≥ 7 food groups)	188.512	20.5221	19.3539	158.765	0.468705	26.5689	0.242463	174.789	3.11018	3.04816	39.2072	Yes	No	<=12 years	Regular	cloth	0	After every 6 hours	abnormal	Yes	No	No	middle	unimproved	No education	No education	eldeest	normal	normal	<3 hrs	inactive	No	adequate
<15	primary	moderate food insecurity	High dietary diversity(≥ 7 food groups)	234.501	47.7837	56.083	212.235	1.15086	14.439	2.03213	301.488	9.85365	6.82327	314.036	Yes	Yes	<=12 years	Regular	0	NA	once a day	normal	Yes	Yes	No	low	improved	No education	some education	middle	normal	normal	<3 hrs	active	No	adequate
>15	none	moderate food insecurity	High dietary diversity(≥ 7 food groups)	328.562	34.7206	17.9654	71.0964	0.764726	15.4088	0.173055	361.345	4.30729	5.2464	69.7338	Yes	No	>12 years	Regular	cloth	Yes	After every 3 hours	normal	Yes	No	No	middle	unimproved	No education	No education	middle	normal	stunting	>3 hrs	active	No	inadequate
>15	none	moderate food insecurity	High dietary diversity(≥ 7 food groups)	261.347	27.2076	18.2172	148.636	0.580219	10.9603	0.174534	210.24	3.4325	4.14541	40.1	Yes	Yes	>12 years	Regular	cloth	0	After every 3 hours	normal	Yes	No	No	high	improved	No education	some education	middle	underweight	normal	>3 hrs	inactive	No	adequate
>15	secondary	moderate food insecurity	High dietary diversity(≥ 7 food groups)	191.048	21.8729	20.3859	121.678	0.567625	7.86692	0.132873	325.007	1.96633	3.07525	44.6725	Yes	No	>12 years	Regular	cloth	Yes	After every 3 hours	abnormal	Yes	Yes	No	high	unimproved	some education	some education	eldeest	normal	normal	<3 hrs	inactive	No	adequate
>15	primary		High dietary diversity(≥ 7 food groups)	214.492	41.1688	53.8074	312.799	0.497539	35.7631	0.453047	363.708	4.81666	4.52562	127.988	Yes	Yes	>12 years	Regular	cloth	0	After every 6 hours	abnormal	Yes	Yes	No	high	improved	some education	some education	middle	underweight	normal	>3 hrs	inactive	No	adequate
<15	primary	moderate food insecurity	High dietary diversity(≥ 7 food groups)	200.889	34.3478	61.4124	274.691	1.16436	7.29652	0.715057	303.078	10.1368	6.09796	162.964	Yes	No	<=12 years	Irregular	cloth	0	After every 3 hours	normal	No	Yes	No	high	unimproved	No education	some education	middle	underweight	normal	<3 hrs	active	No	adequate
>15	none	moderate food insecurity	Medium dietary diversity(4 and 6 food groups)	223.952	24.7812	16.4266	109.752	0.499417	12.752	0	293.564	2.82261	3.66951	57.6422	Yes	No	>12 years	Regular	0	NA	After every 6 hours	normal	Yes	No	No	middle	unimproved	No education	No education	eldeest	underweight	normal	<3 hrs	inactive	No	adequate
>15	none	moderate food insecurity	High dietary diversity(≥ 7 food groups)	194.229	28.1061	49.6494	259.913	1.37229	32.454	0.452405	208.779	5.77857	4.42125	132.204	Yes	Yes	>12 years	Regular	cloth	Yes	After every 3 hours	normal	Yes	No	No	middle	improved	No education	No education	middle	normal	normal	>3 hrs	inactive	No	adequate
>15	none	moderate food insecurity	High dietary diversity(≥ 7 food groups)	243.064	27.6257	18.8261	91.4179	0.485514	8.1723	0.08	263.426	3.31525	3.9255	41.7166	Yes	Yes	>12 years	Regular	cloth	Yes	After every 6 hours	normal	Yes	No	No	low	unimproved	No education	No education	eldeest	normal	normal	>3 hrs	active	No	inadequate
>15	none	moderate food insecurity	High dietary diversity(≥ 7 food groups)	285.349	38.639	36.3698	145.076	0.764514	15.4814	0.0627842	573.278	3.71584	5.17498	110.736	Yes	No	<=12 years	Irregular	cloth	Yes	After every 6 hours	abnormal	No	No	No	low	unimproved	No education	No education	eldeest	underweight	normal	<3 hrs	active	No	adequate
<15	none	moderate food insecurity	Medium dietary diversity(4 and 6 food groups)	220.098	24.0241	43.5378	250.248	0.412414	13.7793	0.275321	161.564	213.825	3.59317	56.4822	Yes	Yes	>12 years	Regular	cloth	0	After every 3 hours	normal	Yes	No	No	high	unimproved	No education	No education	middle	underweight	stunting	>3 hrs	inactive	Yes	adequate
>15	none	moderate food insecurity	High dietary diversity(≥ 7 food groups)	214.629	22.8351	17.4471	143.627	0.472908	31.4594	0.218665	241.394	4.07936	3.37234	114.937	Yes	Yes	>12 years	Regular	cloth	0	once a day	normal	Yes	No	No	low	improved	No education	No education	eldeest	normal	normal	<3 hrs	inactive	No	adequate
>15	primary	mild food insecurity	High dietary diversity(≥ 7 food groups)	186.335	50.6783	56.6676	271.097	0.942063	9.15034	0.460979	340.594	10.8121	6.34878	396.883	Yes	Yes	>12 years	Regular	cloth	Yes	After every 3 hours	normal	Yes	Yes	No	middle	unimproved	No education	some education	eldeest	normal	normal	>3 hrs	inactive	No	adequate
<15	none	moderate food insecurity	High dietary diversity(≥ 7 food groups)	194.021	32.0382	51.8519	69.4943	1.39366	18.7348	1.58348	492.834	5.7413	5.08792	133.351	Yes	Yes	<=12 years	Regular	cloth	Yes	After every 3 hours	normal	Yes	No	No	low	unimproved	No education	No education	youngest	underweight	normal	<3 hrs	active	No	adequate
<15	primary	moderate food insecurity	High dietary diversity(≥ 7 food groups)	218.84	25.4329	22.7722	189.505	0.614101	38.2118	0.311847	253.041	4.50453	3.91612	122.378	Yes	Yes	>12 years	Regular	cloth	0	once a day	normal	Yes	Yes	No	low	unimproved	No education	some education	youngest	underweight	stunting	<3 hrs	inactive	No	adequate
>15	none	moderate food insecurity	High dietary diversity(≥ 7 food groups)	548.356	66.5295	86.7534	288.338	0.785357	27.5582	0.124481	799.011	10.1185	9.35426	224.891	Yes	No	>12 years	Regular	0	NA	After every 6 hours	normal	No	No	No	high	improved	No education	No education	middle	underweight	normal	<3 hrs	active	No	inadequate
>15	none	moderate food insecurity	High dietary diversity(≥ 7 food groups)	296.598	49.7892	64.5994	135.555	1.70639	16.6179	0.109332	456.556	12.7222	9.15789	257.426	Yes	Yes	>12 years	Regular	0	NA	once a day	abnormal	Yes	No	Yes formerly married	low	unimproved	No education	No education	eldeest	underweight	normal	<3 hrs	inactive	Yes	adequate
>15	none	moderate food insecurity	High dietary diversity(≥ 7 food groups)	263.882	35.0488	39.2044	171.11	1.18563	21.8335	0.691304	219.751	6.58585	5.49318	154.996	Yes	Yes	>12 years	Regular	cloth	0	After every 6 hours	abnormal	Yes	No	No	low	unimproved	No education	No education	eldeest	overweight/obese	normal	<3 hrs	active	No	adequate
>15	secondary		High dietary diversity(≥ 7 food groups)	286.34	42.4206	58.8553	45.276	24.852	62.2813	2.59186	254.119	9.28882	6.29197	536.78	Yes	Yes	<=12 years	Regular	0	NA	After every 3 hours	normal	Yes	Yes	No	high	improved	some education	some education	youngest	underweight	normal	<3 hrs	active	No	inadequate
<15	middle	mild food insecurity	High dietary diversity(≥ 7 food groups)	272.084	36.9986	51.2013	199.985	0.905226	91.0016	0.28136	373.04	4.49478	4.85016	112.027	Yes	No	<=12 years	Regular	cloth	Yes	hourly	abnormal	Yes	Yes	No	high	improved	some education	some education	youngest	underweight	stunting	<3 hrs	active	No	inadequate
>15	primary	food secure	High dietary diversity(≥ 7 food groups)	307.738	57.2873	68.0533	51.5844	1.91287	9.16377	0.259054	343.407	13.9295	10.1345	246.211	Yes	Yes	>12 years	Regular	cloth	Yes	After every 6 hours	normal	Yes	Yes	No	middle	unimproved	No education	some education	youngest	underweight	normal	<3 hrs	inactive	No	adequate
<15	none	moderate food insecurity	High dietary diversity(≥ 7 food groups)	247.992	42.8022	64.5189	246.188	0.997159	17.1826	1.02727	234.984	5.39624	5.44435	85.8137	Yes	No	<=12 years	Irregular	cloth	0	hourly	normal	No	No	No	high	improved	some education	No education	eldeest	underweight	stunting	>3 hrs	inactive	No	adequate
>15	none	moderate food insecurity	High dietary diversity(≥ 7 food groups)	270.327	47.7631	72.7941	161.861	4.92868	325.164	0.724734	516.038	11.0698	8.48498	204.951	Yes	No	>12 years	Regular	cloth	Yes	After every 6 hours	normal	Yes	No	No	middle	unimproved	No education	No education	eldeest	normal	normal	<3 hrs	active	Yes	inadequate
<15	none	moderate food insecurity	High dietary diversity(≥ 7 food groups)	205.007	20.4781	13.1749	97.6589	0.485463	7.76003	0.116356	138.014	2.69121	3.33407	37.7009	Yes	Yes	<=12 years	Irregular	cloth	Yes	once a day	abnormal	Yes	No	No	low	unimproved	No education	some education	eldeest	underweight	normal	<3 hrs	inactive	No	adequate
<15	primary	mild food insecurity	High dietary diversity(≥ 7 food groups)	287.67	31.7945	26.6587	125.208	0.78892	17.3516	0.058178	292.43	5.17514	5.6063	82.3485	Yes	Yes	<=12 years	Regular	cloth	Yes	hourly	abnormal	No	Yes	No	high	improved	No education	some education	youngest	underweight	stunting	<3 hrs	active	No	adequate
>15	none	moderate food insecurity	Medium dietary diversity(4 and 6 food groups)	203.934	24.2921	6.98387	45.276	1.47322	26.8168	0	327.363	3.9431	3.93044	24.8552	Yes	Yes	>12 years	Regular	cloth	Yes	After every 6 hours	normal	Yes	No	No	middle	improved	No education	No education	youngest	normal	stunting	>3 hrs	inactive	No	adequate
<15	none	moderate food insecurity	Medium dietary diversity(4 and 6 food groups)	202.312	20.3362	9.04012	53.0243	0.425633	13.3901	0	143.428	2.7248	3.25192	35.225	Yes	Yes	>12 years	Regular	cloth	Yes	After every 6 hours	normal	Yes	No	No	low	improved	No education	No education	eldeest	underweight	normal	<3 hrs	active	Yes	adequate
>15	middle	moderate food insecurity	High dietary diversity(≥ 7 food groups)	299.295	40.2581	29.7956	219.072	0.557787	4.49548	0.168332	394.454	4.13433	5.7781	50.2474	Yes	No	>12 years	Regular	cloth	Yes	After every 6 hours	normal	No	Yes	No	high	unimproved	No education	No education	youngest	underweight	normal	<3 hrs	active	Yes	inadequate
>15	none	moderate food insecurity	High dietary diversity(≥ 7 food groups)	313.328	31.0047	16.427	50.541	0.63629	14.5271	0.803046	167.706	3.97085	4.89864	46.5036	Yes	Yes	>12 years	Regular	cloth	Yes	After every 6 hours	normal	Yes	No	No	middle	unimproved	No education	No education	eldeest	normal	normal	>3 hrs	active	Yes	adequate
<15	none	moderate food insecurity	High dietary diversity(≥ 7 food groups)	173.368	34.531	49.3914	150.807	1.00347	8.86792	0.0914861	533.136	5.5653	5.42802	125.917	Yes	Yes	<=12 years	Regular	cloth	Yes	After every 6 hours	normal	Yes	No	No	low	unimproved	No education	some education	eldeest	underweight	stunting	>3 hrs	active	No	adequate
>15	secondary	moderate food insecurity	High dietary diversity(≥ 7 food groups)	183.987	23.4455	24.646	207.035	0.469426	6.65681	0.263884	310.26	4.21437	3.46452	131.308	Yes	Yes	>12 years	Regular	cloth	Yes	After every 6 hours	normal	No	Yes	No	high	improved	some education	some education	eldeest	normal	normal	<3 hrs	active	No	inadequate
<15	primary	moderate food insecurity	High dietary diversity(≥ 7 food groups)	236.909	24.0063	17.1731	110.418	0.583703	15.8809	0.44829	274.112	3.69899	3.55088	56.8979	Yes	Yes	<=12 years	Regular	cloth	Yes	After every 6 hours	normal	Yes	Yes	No	high	improved	No education	No education	middle	underweight	normal	<3 hrs	active	No	inadequate
<15	none	mild food insecurity	High dietary diversity(≥ 7 food groups)	214.255	37.6799	52.9316	171.605	1.15779	6.13531	0.267475	233.865	8.00003	6.10963	135.466	Yes	Yes	>12 years	Regular	cloth	0	After every 6 hours	normal	No	No	No	middle	unimproved	No education	No education	youngest	normal	stunting	>3 hrs	inactive	No	inadequate
<15	none	mild food insecurity	High dietary diversity(≥ 7 food groups)	129.144	24.79	29.7912	86.124	0.672136	1.45879	0.0883201	213.101	5.89197	4.14922	145.073	Yes	Yes	<=12 years	Regular	0	NA	once a day	normal	No	No	No	low	unimproved	No education	No education	middle	normal	normal	<3 hrs	inactive	No	adequate
<15	none	moderate food insecurity	High dietary diversity(≥ 7 food groups)	344.872	40.3726	35.7262	211.739	0.698793	9.15234	1.7489	417.95	4.76988	6.27368	81.5821	Yes	No	<=12 years	Regular	cloth	Yes	After every 6 hours	normal	No	No	No	middle	unimproved	No education	No education	eldeest	normal	stunting	<3 hrs	active	No	inadequate
>15	primary	moderate food insecurity	High dietary diversity(≥ 7 food groups)	289.32	35.0337	51.2053	388.736	0.799991	7.23278	0.605929	488.555	3.85739	5.13153	70.6501	Yes	No	>12 years	Regular	cloth	Yes	once a day	normal	No	Yes	No	middle	unimproved	some education	some education	eldeest	normal	normal	<3 hrs	active	No	inadequate
>15	middle		High dietary diversity(≥ 7 food groups)												Yes	Yes	>12 years	Regular	cloth	0	After every 3 hours	normal	Yes	Yes	No	high	improved	some education	some education	youngest	underweight	normal	<3 hrs	active	No	adequate
>15	none	mild food insecurity	High dietary diversity(≥ 7 food groups)	327.916	37.3025	25.8101	131.756	0.958985	16.773	0.13462	460.07	4.2229	5.40749	82.8556	Yes	Yes	>12 years	Regular	cloth	Yes	hourly	normal	Yes	No	No	middle	improved	No education	No education	youngest	normal	stunting	>3 hrs	inactive	No	adequate
>15	primary		High dietary diversity(≥ 7 food groups)	200.19	22.9343	20.1755	116.396	0.375206	15.7621	0.0331119	285.428	4.02957	3.43241	69.2927	Yes	Yes	>12 years	Regular	cloth	0	After every 6 hours	normal	No	Yes	No	middle	unimproved	No education	No education	middle	normal	stunting	<3 hrs	active	No	adequate
<15	none	moderate food insecurity	High dietary diversity(≥ 7 food groups)	211.28	21.4853	12.23	63.471	0.446788	11.4742	0.203397	69.7864	3.50765	3.19019	46.4897	Yes	Yes	>12 years	Regular	cloth	Yes	After every 3 hours	normal	Yes	No	No	middle	unimproved	No education	No education	eldeest	normal	stunting	<3 hrs	active	No	adequate
>15	none	moderate food insecurity	High dietary diversity(≥ 7 food groups)	248.024	25.2163	9.75067	70.5591	0.373181	8.33281	0.0546661	172.326	3.2396	3.88375	50.4911	Yes	Yes	<=12 years	Regular	cloth	Yes	After every 6 hours	normal	Yes	No	Yes formerly married	low	unimproved	No education	No education	eldeest	underweight	normal	<3 hrs	active	Yes	adequate
>15	none		High dietary diversity(≥ 7 food groups)	192.549	20.0599	47.3675	215.136	0.229364	1.659	0.275321	259.475	3.37556	2.85818	61.2882	Yes	No	<=12 years	Regular	cloth	Yes	After every 6 hours	normal	Yes	No	No	middle	improved	No education	No education	eldeest	underweight	normal	>3 hrs	inactive	No	adequate
>15	none	moderate food insecurity	High dietary diversity(≥ 7 food groups)	249.487	30.7882	31.1714	137.407	0.472147	7.11682	0.092884	266.913	5.55355	4.1553	68.2464	Yes	Yes	>12 years	Regular	cloth	Yes	After every 6 hours	normal	No	No	No	high	improved	No education	No education	middle	normal	normal	>3 hrs	inactive	No	adequate
>15	secondary	mild food insecurity	High dietary diversity(≥ 7 food groups)	250.107	29.2825	42.8222	193.624	0.709236	12.1342	0.551954	517.638	3.42061	3.97646	41.9906	Yes	Yes	>12 years	Regular	0	NA	After every 6 hours	normal	Yes	Yes	No	high	improved	some education	some education	eldeest	underweight	normal	<3 hrs	active	Yes	adequate
>15	none	mild food insecurity	High dietary diversity(≥ 7 food groups)	362.782	46.0514	38.7963	114.168	1.06432	16.372	0.105251	378.485	7.89945	7.17037	154.877	Yes	No	>12 years	Regular	cloth	Yes	After every 3 hours	normal	No	No	No	high	improved	No education	No education	middle	underweight	normal	>3 hrs	inactive	No	adequate
<15	none	moderate food insecurity	High dietary diversity(≥ 7 food groups)	242.045	42.9972	58.8578	168.025	1.38098	20.0111	0.16751	436.705	10.6125	7.6261	222.653	Yes	Yes	>12 years	Regular	cloth	Yes	once a day	normal	Yes	No	No	middle	unimproved	No education	some education	middle	normal	normal	<3 hrs	inactive	No	adequate
>15	primary		High dietary diversity(≥ 7 food groups)	240.986	26.9336	46.1816	140.83	0.574652	10.0097	0.504455	424.641	5.8955	4.20792	96.4908	Yes	Yes	>12 years	Regular	cloth	0	After every 6 hours	normal	Yes	Yes	No	high	improved	No education	No education	eldeest	underweight	normal	>3 hrs	inactive	No	adequate
>15	none	moderate food insecurity	High dietary diversity(≥ 7 food groups)	254.557	52.7215	69.3243	276.346	1.13579	49.9638	0.41486	280.799	7.08848	6.75029	146.316	Yes	Yes	>12 years	Regular	cloth	0	once a day	normal	Yes	No	No	middle	unimproved	No education	some education	eldeest	underweight	normal	>3 hrs	inactive	No	inadequate
>15	middle	mild food insecurity	High dietary diversity(≥ 7 food groups)	332.224	37.8728	25.8718	190.233	0.664382	10.2681	0.216172	294.818	6.07242	6.01957	174.536	Yes	Yes	>12 years	Regular	cloth	Yes	After every 6 hours	normal	Yes	Yes	No	high	improved	No education	some education	eldeest	normal	normal	<3 hrs	active	No	inadequate
<15	none	moderate food insecurity	High dietary diversity(≥ 7 food groups)	299.09	36.7933	36.9707	172.73	0.52735	5.59689	0.850137	498.984	4.47665	5.16564	153.78	Yes	Yes	>12 years	Regular	cloth	Yes	After every 6 hours	normal	Yes	No	No	middle	improved	No education	some education	middle	underweight	normal	>3 hrs	inactive	No	adequate
>15	none	moderate food insecurity	High dietary diversity(≥ 7 food groups)	248.882	21.8776	33.7867	216.978	0.594353	11.4486	0.377262	136.234	3.74372	3.3901	46.1364	Yes	No	<=12 years	Regular	cloth	Yes	After every 6 hours	normal	Yes	No	Yes formerly married	middle	unimproved	No education	No education	youngest	underweight	normal	<3 hrs	active	Yes	inadequate
>15	none	moderate food insecurity	Lowest dietary diversity(≤ 3 food groups)	200.228	34.48	41.728	45.276	1.12	0.616	0	254.726	8.8	6.468	155.85	Yes	Yes	<=12 years	Regular	cloth	Yes	After every 6 hours	normal	No	No	No	low	unimproved	No education	No education	eldeest	underweight	normal	<3 hrs	inactive	No	inadequate
>15	middle	moderate food insecurity	High dietary diversity(≥ 7 food groups)	141.096	49.0199	109.509	1010.46	0.928115	5.48453	3.08856	452.346	7.22537	6.44134	163.429	Yes	Yes	>12 years	Regular	cloth	Yes	hourly	abnormal	Yes	Yes	No	low	unimproved	some education	some education	eldeest	underweight	normal	<3 hrs	active	No	adequate
>15	primary		High dietary diversity(≥ 7 food groups)	294.656	53.6359	75.1536	136.237	1.72197	13.039	0.635769	387.906	12.6161	8.68399	210.271	Yes	Yes	>12 years	Regular	cloth	Yes	After every 6 hours	normal	Yes	Yes	No	high	improved	No education	some education	eldeest	normal	normal	<3 hrs	inactive	No	inadequate
>15	primary	moderate food insecurity	High dietary diversity(≥ 7 food groups)	327.288	37.5222	28.1323	183.206	0.659904	14.1148	0.885202	290.686	4.57577	5.89092	76.458	Yes	No	>12 years	Regular	cloth	Yes	After every 6 hours	abnormal	Yes	Yes	No	low	unimproved	some education	No education	middle	normal	normal	<3 hrs	inactive	Yes	adequate
<15	none		High dietary diversity(≥ 7 food groups)	293.272	34.3846	25.0603	175.055	0.698027	10.2507	0.398016	380.615	4.1833	5.04881	86.7986	Yes	Yes	>12 years	Regular	cloth	Yes	After every 6 hours	normal	Yes	No	No	high	improved	No education	No education	youngest	underweight	normal	<3 hrs	inactive	No	inadequate
>15	none	moderate food insecurity	High dietary diversity(≥ 7 food groups)	216.411	23.1885	18.1194	120.151	0.623372	32.9029	0.116356	166.754	3.32622	3.75439	52.682	Yes	Yes	>12 years	Regular	cloth	Yes	After every 6 hours	normal	Yes	No	No	low	unimproved	No education	No education	eldeest	underweight	normal	>3 hrs	active	No	adequate
<15	none	moderate food insecurity	High dietary diversity(≥ 7 food groups)	210.227	20.5257	9.82756	0	0.474559	23.2635	0.451585	50.3941	3.1278	3.3623	44.2505	Yes	Yes	>12 years	Irregular	cloth	0	After every 3 hours	normal	Yes	No	No	low	unimproved	No education	some education	eldeest	normal	normal	<3 hrs	active	No	adequate
<15	primary	moderate food insecurity	High dietary diversity(≥ 7 food groups)	164.259	17.8771	21.296	89.6212	0.347854	7.36155	0.399792	147.03	3.9414	2.59935	51.7556	Yes	Yes	<=12 years	Regular	cloth	Yes	After every 6 hours	normal	Yes	Yes	No	middle	improved	No education	No education	eldeest	underweight	normal	<3 hrs	active	No	adequate
>15	none	moderate food insecurity	Medium dietary diversity(4 and 6 food groups)	235.05	25.5576	11.5529	84.9886	0.39761	16.7768	0	315.86	4.7039	4.03764	76.4428	Yes	Yes	>12 years	Regular	cloth	0	After every 6 hours	normal	Yes	No	Yes formerly married	middle	unimproved	No education	No education	eldeest	underweight	normal	<3 hrs	inactive	Yes	adequate
>15	primary	mild food insecurity	Medium dietary diversity(4 and 6 food groups)	345.747	52.891	85.636	175.611	1.85032	47.8329	0.86494	534.007	12.3556	9.50576	232.143	Yes	No	>12 years	Regular	cloth	Yes	After every 6 hours	normal	No	Yes	Yes formerly married	high	improved	No education	some education	middle	normal	normal	<3 hrs	inactive	Yes	adequate
>15	primary	mild food insecurity	High dietary diversity(≥ 7 food groups)	239.214	35.0344	50.9268	264.757	0.87182	9.69907	0.272928	428.453	5.68061	5.48221	120.153	Yes	Yes	>12 years	Regular	cloth	0	After every 6 hours	normal	Yes	Yes	No	high	improved	some education	some education	eldeest	normal	normal	>3 hrs	inactive	No	adequate
>15	none	moderate food insecurity	High dietary diversity(≥ 7 food groups)	256.428	41.1584	34.8437	170.972	0.735927	17.953	0.178	637.104	3.91281	5.03651	91.3872	Yes	No	>12 years	Regular	cloth	Yes	After every 3 hours	normal	Yes	No	No	middle	unimproved	some education	some education	eldeest	normal	normal	>3 hrs	inactive	No	adequate
>15	primary	mild food insecurity	High dietary diversity(≥ 7 food groups)	435.828	44.1767	29.1881	151.075	0.964277	16.5649	0.14052	369.778	9.0189	7.02878	146.422	Yes	Yes	>12 years	Regular	cloth	0	After every 6 hours	normal	Yes	Yes	No	high	improved	No education	No education	youngest	underweight	normal	>3 hrs	active	No	adequate
>15	none	mild food insecurity	High dietary diversity(≥ 7 food groups)	194.4	39.0155	47.2939	106.232	13.2933	1125.6	0.485185	545.263	7.21569	6.76659	131.204	Yes	Yes	>12 years	Regular	cloth	Yes	After every 6 hours	normal	Yes	No	No	middle	improved	No education	some education	middle	underweight	stunting	>3 hrs	active	No	adequate
>15	primary		High dietary diversity(≥ 7 food groups)	330.913	64.0158	82.7918	190.715	1.97281	17.4654	0.790477	456.699	15.1343	10.6149	287.021	Yes	Yes	>12 years	Regular	cloth	0	After every 3 hours	normal	Yes	Yes	Yes formerly married	high	improved	No education	some education	middle	normal	normal	>3 hrs	inactive	No	adequate
<15	none	moderate food insecurity	High dietary diversity(≥ 7 food groups)	195.525	18.8094	6.16436	23.75	0.373745	3.27156	0.46711	37.3771	2.72753	2.96858	27.4705	Yes	Yes	>12 years	Regular	cloth	Yes	After every 6 hours	normal	Yes	No	No	middle	unimproved	No education	No education	eldeest	normal	stunting	<3 hrs	inactive	Yes	adequate
>15	primary	mild food insecurity	High dietary diversity(≥ 7 food groups)	322.143	35.2721	35.0668	290.953	0.759183	21.8116	0.0627842	681.001	3.08341	5.12394	64.1268	Yes	No	>12 years	Regular	cloth	Yes	After every 3 hours	normal	Yes	Yes	No	high	improved	No education	some education	eldeest	underweight	stunting	>3 hrs	inactive	No	adequate
<15	none	mild food insecurity	High dietary diversity(≥ 7 food groups)	265.369	40.9775	60.1282	90.8562	1.54533	13.7197	0.0931824	278.819	12.1048	7.66266	206.352	Yes	Yes	>12 years	Regular	cloth	Yes	After every 6 hours	normal	Yes	No	No	low	improved	No education	some education	eldeest	normal	normal	<3 hrs	inactive	Yes	adequate
>15	none	moderate food insecurity	High dietary diversity(≥ 7 food groups)	273.071	28.6952	21.917	176.313	0.597979	6.17013	0	459.114	2.64091	4.23237	44.8574	Yes	No	>12 years	Irregular	cloth	Yes	After every 3 hours	abnormal	Yes	No	No	middle	improved	No education	No education	eldeest	underweight	normal	<3 hrs	active	No	inadequate
<15	none	moderate food insecurity	High dietary diversity(≥ 7 food groups)	187.975	20.2007	15.3883	78.0441	0.604893	43.7988	0	164.593	3.03477	3.29162	57.4258	Yes	Yes	<=12 years	Regular	cloth	Yes	After every 6 hours	normal	Yes	No	No	low	unimproved	No education	No education	middle	underweight	normal	<3 hrs	active	No	inadequate
<15	none	moderate food insecurity	High dietary diversity(≥ 7 food groups)	281.774	45.0448	72.0032	70.9382	1.46349	6.07198	0.486569	305.093	12.1528	8.05906	263.599	Yes	No	<=12 years	Regular	cloth	Yes	After every 3 hours	normal	No	No	No	low	unimproved	No education	No education	youngest	normal	stunting	<3 hrs	inactive	No	adequate
<15	primary	mild food insecurity	High dietary diversity(≥ 7 food groups)	253.318	39.5808	61.1243	153.957	0.990988	14.9747	0.0873729	522.184	7.20672	5.90397	154.6	Yes	Yes	>12 years	Regular	cloth	Yes	After every 3 hours	normal	No	Yes	No	high	improved	some education	some education	eldeest	underweight	normal	>3 hrs	active	No	adequate
>15	none	mild food insecurity	High dietary diversity(≥ 7 food groups)	337.969	38.7649	42.5659	278.228	0.885112	11.1081	0.405785	322.164	5.88157	6.40024	87.1446	Yes	Yes	>12 years	Regular	cloth	Yes	After every 6 hours	abnormal	Yes	No	Yes formerly married	high	improved	No education	some education	eldeest	normal	normal	<3 hrs	inactive	Yes	adequate
>15	none	moderate food insecurity	High dietary diversity(≥ 7 food groups)	167.839	39.6382	52.5021	267.523	0.770871	35.1351	0.453047	288.626	6.22835	4.99226	156.797	Yes	Yes	<=12 years	Regular	cloth	Yes	After every 6 hours	normal	Yes	No	No	low	unimproved	No education	No education	middle	underweight	normal	>3 hrs	active	Yes	adequate
>15	none	moderate food insecurity	High dietary diversity(≥ 7 food groups)	262.747	45.0059	60.8363	186.968	1.39562	7.88392	0.110572	495.584	9.92072	7.88056	183.555	Yes	Yes	>12 years	Regular	cloth	Yes	After every 6 hours	normal	No	No	No	middle	improved	No education	some education	middle	normal	normal	<3 hrs	inactive	No	adequate
>15	none	moderate food insecurity	High dietary diversity(≥ 7 food groups)	249.568	47.9085	77.1682	398.649	1.36699	4.56683	1.14996	333.567	12.3868	8.03267	202.086	Yes	Yes	<=12 years	Irregular	cloth	Yes	After every 3 hours	normal	Yes	No	No	middle	unimproved	No education	No education	eldeest	normal	normal	<3 hrs	active	Yes	inadequate
>15	none	moderate food insecurity	High dietary diversity(≥ 7 food groups)	243.433	28.7404	30.8594	189.643	0.538896	16.7572	1.00317	403.286	3.58029	4.13151	60.461	Yes	Yes	>12 years	Regular	cloth	0	After every 6 hours	normal	Yes	No	No	high	improved	No education	some education	youngest	underweight	normal	<3 hrs	inactive	No	adequate
<15	none	moderate food insecurity	High dietary diversity(≥ 7 food groups)	207.604	22.8387	17.8004	145.378	0.493269	44.3716	0.31433	187.227	4.96752	3.37892	152.626	Yes	Yes	<=12 years	Regular	0	NA	once a day	normal	Yes	No	No	low	unimproved	No education	some education	middle	normal	stunting	<3 hrs	inactive	No	adequate
>15	secondary		High dietary diversity(≥ 7 food groups)	193.755	32.7131	40.7875	84.9886	1.01337	2.82908	0.304833	334.138	7.47159	5.67283	166.03	Yes	Yes	>12 years	Regular	cloth	Yes	After every 6 hours	normal	Yes	Yes	No	high	improved	No education	some education	middle	normal	normal	<3 hrs	active	No	adequate
>15	primary	mild food insecurity	High dietary diversity(≥ 7 food groups)	226.149	37.6301	55.4563	281.058	0.910103	11.4663	0.146311	605.739	5.49616	5.51834	155.462	Yes	No	>12 years	Regular	cloth	Yes	After every 6 hours	normal	No	Yes	No	high	improved	No education	some education	eldeest	overweight/obese	normal	>3 hrs	inactive	No	adequate
>15	none	moderate food insecurity	High dietary diversity(≥ 7 food groups)	379.382	37.5163	13.7215	96.4157	0.708053	6.65192	0.110572	173.556	5.11794	5.95558	50.9393	Yes	Yes	>12 years	Regular	cloth	Yes	After every 6 hours	normal	No	No	Yes formerly married	middle	unimproved	No education	some education	eldeest	normal	normal	<3 hrs	inactive	No	inadequate
>15	none	moderate food insecurity	High dietary diversity(≥ 7 food groups)	144.721	21.9762	30.5994	71.2943	1.0187	32.9921	0	249.186	5.11489	3.98431	134.353	Yes	No	>12 years	Regular	cloth	Yes	After every 6 hours	normal	Yes	No	No	low	unimproved	No education	No education	eldeest	normal	stunting	<3 hrs	inactive	No	adequate
>15	none	mild food insecurity	High dietary diversity(≥ 7 food groups)	146.014	16.6741	13.9679	116.085	0.341183	29.3866	0.104154	204.211	1.96306	2.45345	55.6629	Yes	Yes	>12 years	Regular	cloth	0	After every 3 hours	abnormal	Yes	No	No	middle	improved	No education	some education	youngest	underweight	normal	>3 hrs	inactive	No	inadequate
>15	none	mild food insecurity	High dietary diversity(≥ 7 food groups)	307.044	32.6	13.4881	64.0427	0.692416	6.93143	0.0465912	165.308	4.76053	5.11513	147.123	Yes	Yes	>12 years	Regular	cloth	Yes	After every 6 hours	normal	No	No	Yes formerly married	low	unimproved	No education	No education	eldeest	normal	normal	<3 hrs	inactive	No	inadequate
>15	middle	moderate food insecurity	High dietary diversity(≥ 7 food groups)	316.737	53.6528	87.3651	182.355	1.3559	8.65525	0.104769	527.208	12.2312	9.08139	227.938	Yes	No	>12 years	Regular	0	NA	once a day	normal	Yes	Yes	No	middle	unimproved	No education	No education	youngest	underweight	stunting	<3 hrs	active	No	inadequate
>15	none	moderate food insecurity	High dietary diversity(≥ 7 food groups)	301.511	30.4726	19.8439	154.598	0.740372	14.6079	0.0931824	306.424	3.61453	4.70349	46.0455	Yes	Yes	>12 years	Regular	cloth	Yes	After every 6 hours	normal	Yes	No	No	middle	unimproved	No education	some education	middle	underweight	normal	<3 hrs	inactive	No	adequate
>15	secondary		High dietary diversity(≥ 7 food groups)	282.976	31.3286	27.1828	121.461	0.535392	44.1591	0.615165	270.975	4.90036	4.94968	85.0219	Yes	Yes	>12 years	Regular	cloth	Yes	After every 6 hours	normal	No	Yes	No	middle	improved	No education	some education	youngest	underweight	normal	<3 hrs	active	No	adequate
>15	none	moderate food insecurity	High dietary diversity(≥ 7 food groups)	252.609	23.1805	6.99328	29.9999	0.545178	16.8928	0.042097	50.2761	3.60453	3.82953	40.6582	Yes	Yes	>12 years	Regular	cloth	Yes	hourly	normal	Yes	No	Yes formerly married	low	unimproved	No education	No education	middle	underweight	normal	<3 hrs	inactive	Yes	adequate
<15	none	moderate food insecurity	High dietary diversity(≥ 7 food groups)	226.523	30.7812	25.8666	134.722	0.385625	1.92217	0.193396	188.994	5.28616	4.11575	159.771	Yes	No	>12 years	Regular	cloth	Yes	After every 6 hours	normal	Yes	No	No	middle	unimproved	No education	some education	middle	underweight	stunting	>3 hrs	active	No	adequate
>15	primary		High dietary diversity(≥ 7 food groups)	264.737	28.9071	13.5307	53.0243	0.557199	15.101	0.317075	170.996	4.32368	4.44248	88.2964	Yes	Yes	>12 years	Regular	cloth	Yes	After every 3 hours	normal	Yes	Yes	Yes formerly married	high	unimproved	some education	some education	eldeest	underweight	normal	>3 hrs	inactive	Yes	inadequate
>15	none	mild food insecurity	High dietary diversity(≥ 7 food groups)	403.45	46.1847	26.2075	209.481	0.720288	5.67916	0.0552862	509.836	5.02592	7.06477	60.0631	Yes	Yes	>12 years	Regular	cloth	Yes	After every 6 hours	normal	Yes	No	Yes formerly married	high	improved	No education	No education	youngest	normal	normal	>3 hrs	inactive	No	adequate
>15	none	moderate food insecurity	High dietary diversity(≥ 7 food groups)	193.567	22.0282	13.5115	93.5828	0.44589	35.3598	0.0986092	209.724	4.00008	3.34996	115.328	Yes	Yes	<=12 years	Regular	cloth	Yes	After every 3 hours	normal	Yes	No	No	low	unimproved	No education	No education	eldeest	normal	normal	<3 hrs	inactive	No	adequate
>15	none		High dietary diversity(≥ 7 food groups)	203.778	31.0162	31.1259	130.993	0.432812	9.99175	0.145483	273.743	3.5223	3.76024	54.4573	Yes	Yes	>12 years	Regular	cloth	Yes	After every 6 hours	normal	No	No	No	high	improved	some education	some education	eldeest	underweight	normal	>3 hrs	inactive	No	adequate
<15	none	moderate food insecurity	High dietary diversity(≥ 7 food groups)	262.793	33.2639	28.6232	151.429	0.746942	11.5689	0.116356	503.942	3.10277	4.37039	83.842	Yes	Yes	>12 years	Regular	cloth	0	After every 6 hours	normal	Yes	No	No	middle	unimproved	No education	No education	eldeest	underweight	normal	<3 hrs	inactive	No	adequate
>15	none	moderate food insecurity	High dietary diversity(≥ 7 food groups)	261.735	27.2689	24.4749	91.9384	0.509449	10.3167	0.280545	266.195	5.22259	4.09639	95.5254	Yes	Yes	<=12 years	Regular	cloth	Yes	After every 3 hours	normal	Yes	No	No	high	unimproved	No education	No education	youngest	underweight	stunting	>3 hrs	inactive	No	inadequate
<15	primary	mild food insecurity	High dietary diversity(≥ 7 food groups)	286.178	59.7573	88.5856	148.172	40.5597	27.6377	3.12829	366.632	12.8682	8.65603	329.667	Yes	No	>12 years	Regular	0	NA	After every 3 hours	normal	Yes	Yes	No	high	unimproved	No education	some education	eldeest	normal	normal	>3 hrs	inactive	No	adequate
<15	none	moderate food insecurity	High dietary diversity(≥ 7 food groups)	137.273	21.8342	33.6042	65.7643	1.00209	36.8231	0.463319	205.275	5.30075	4.00612	108.901	Yes	Yes	<=12 years	Regular	cloth	Yes	once a day	normal	Yes	No	No	low	unimproved	No education	No education	eldeest	underweight	normal	<3 hrs	inactive	No	inadequate
>15	none	mild food insecurity	High dietary diversity(≥ 7 food groups)	289.515	30.532	21.7697	89.0273	0.485157	26.7164	0	236.392	4.36691	4.95085	57.0485	Yes	No	>12 years	Regular	cloth	0	After every 6 hours	abnormal	Yes	No	Yes formerly married	middle	unimproved	No education	some education	eldeest	normal	stunting	<3 hrs	inactive	No	adequate
>15	middle	mild food insecurity	High dietary diversity(≥ 7 food groups)	274.241	34.0936	46.6086	84.9886	0.734613	10.8674	1.11144	282.881	6.21042	4.91354	197.283	Yes	Yes	>12 years	Regular	cloth	Yes	After every 6 hours	normal	Yes	Yes	No	high	improved	some education	some education	middle	underweight	stunting	<3 hrs	active	No	adequate
>15	none	moderate food insecurity	High dietary diversity(≥ 7 food groups)	257.698	28.0913	50.5813	109.763	0.55311	8.95576	0.145445	149.174	5.2737	3.82233	84.0761	Yes	Yes	>12 years	Regular	cloth	Yes	After every 6 hours	normal	Yes	No	No	low	unimproved	No education	No education	middle	normal	normal	>3 hrs	active	Yes	adequate
>15	primary	moderate food insecurity	High dietary diversity(≥ 7 food groups)	190.596	20.4994	30.948	258.008	0.379165	2.56932	0.454123	149.337	2.81521	3.05976	48.0535	Yes	Yes	>12 years	Regular	cloth	0	once a day	normal	Yes	Yes	Yes formerly married	low	unimproved	some education	No education	eldeest	underweight	normal	<3 hrs	active	No	adequate
>15	secondary	moderate food insecurity	High dietary diversity(≥ 7 food groups)	264.747	25.7878	11.1941	42.4943	0.595493	8.54109	0.463319	147.591	3.48024	4.10378	37.1162	Yes	Yes	>12 years	Regular	cloth	Yes	After every 6 hours	normal	Yes	Yes	No	low	unimproved	No education	No education	eldeest	normal	stunting	>3 hrs	active	No	inadequate
>15	none	moderate food insecurity	High dietary diversity(≥ 7 food groups)	133.02	21.6395	38.2751	92.3982	0.690308	6.24783	0.101886	226.88	6.0987	3.85177	127.491	Yes	Yes	<=12 years	Regular	cloth	0	After every 6 hours	normal	Yes	No	No	high	unimproved	No education	some education	middle	underweight	stunting	>3 hrs	inactive	No	inadequate
>15	none	moderate food insecurity	High dietary diversity(≥ 7 food groups)	170.709	18.5319	11.0964	134.311	0.417829	30.8665	0.961384	205.385	3.7726	3.1252	50.7903	Yes	Yes	>12 years	Irregular	cloth	0	After every 6 hours	abnormal	Yes	No	No	low	unimproved	No education	No education	eldeest	underweight	normal	<3 hrs	inactive	Yes	inadequate
>15	none	moderate food insecurity	High dietary diversity(≥ 7 food groups)	89.9198	9.43767	9.25792	72.3861	0.301892	10.836	0.0532471	120.709	1.09564	1.43267	18.2111	Yes	Yes	>12 years	Regular	cloth	Yes	After every 6 hours	normal	Yes	No	Yes formerly married	low	unimproved	No education	No education	eldeest	normal	normal	<3 hrs	active	No	adequate
<15	primary	moderate food insecurity	High dietary diversity(≥ 7 food groups)	209.675	27.053	22.6905	140.276	0.536732	11.1885	1.63021	171.498	2.95176	3.95465	47.5897	Yes	No	<=12 years	Regular	cloth	Yes	once a day	normal	Yes	Yes	No	middle	unimproved	some education	some education	eldeest	underweight	normal	<3 hrs	inactive	No	adequate
>15	none	moderate food insecurity	High dietary diversity(≥ 7 food groups)	341.788	43.6348	44.7969	332.068	0.760625	34.274	0	690.606	4.57191	6.55527	113.817	Yes	No	>12 years	Regular	cloth	0	After every 3 hours	normal	No	No	Yes formerly married	middle	unimproved	No education	No education	youngest	normal	normal	>3 hrs	inactive	No	adequate
>15	none	moderate food insecurity	High dietary diversity(≥ 7 food groups)	280.217	30.7558	16.5798	77.9831	0.666367	4.77013	0.0383975	340.334	3.47062	4.55151	56.415	Yes	Yes	<=12 years	Regular	cloth	Yes	After every 6 hours	normal	Yes	No	No	middle	unimproved	some education	some education	middle	underweight	stunting	<3 hrs	inactive	No	adequate
<15	none	moderate food insecurity	High dietary diversity(≥ 7 food groups)												Yes	Yes	>12 years	Regular	cloth	Yes	once a day	normal	Yes	No	No	middle	improved	No education	No education	middle	underweight	normal	>3 hrs	inactive	No	adequate
>15	none	moderate food insecurity	High dietary diversity(≥ 7 food groups)	401.761	42.3686	22.5604	124.075	0.861647	5.13693	0.0921167	409.574	4.86284	6.39961	70.1618	Yes	Yes	>12 years	Regular	cloth	Yes	After every 6 hours	normal	Yes	No	No	low	unimproved	No education	No education	eldeest	underweight	normal	>3 hrs	inactive	No	inadequate
<15	primary	moderate food insecurity	High dietary diversity(≥ 7 food groups)	149.403	24.2693	38.2717	165.271	0.944056	15.7457	0.210501	252.538	5.38263	4.19532	98.8626	Yes	Yes	>12 years	Regular	cloth	Yes	once a day	normal	Yes	Yes	No	middle	improved	No education	No education	middle	underweight	normal	<3 hrs	active	No	inadequate
>15	secondary	food secure	High dietary diversity(≥ 7 food groups)	209.617	40.5259	49.4089	275.297	0.867673	13.9507	2.03745	390.268	8.70357	5.94893	291.126	Yes	No	>12 years	Regular	cloth	0	After every 6 hours	abnormal	Yes	Yes	No	high	improved	some education	some education	eldeest	underweight	normal	<3 hrs	active	No	adequate
>15	none	moderate food insecurity	High dietary diversity(≥ 7 food groups)	430.396	58.7045	37.8899	311.689	0.988536	15.129	0.478133	443.555	11.0749	8.2833	343.712	Yes	Yes	>12 years	Regular	cloth	0	After every 6 hours	normal	Yes	No	No	high	improved	No education	some education	eldeest	underweight	normal	>3 hrs	inactive	No	adequate
>15	none	mild food insecurity	High dietary diversity(≥ 7 food groups)	218.616	37.1538	50.0427	124.318	0.942698	17.6447	1.54745	244.594	8.03356	5.09281	273.583	Yes	No	<=12 years	Regular	cloth	Yes	After every 3 hours	normal	Yes	No	No	middle	unimproved	No education	No education	middle	underweight	normal	>3 hrs	active	No	adequate
>15	none	moderate food insecurity	High dietary diversity(≥ 7 food groups)	301.834	29.626	18.8792	150.222	0.674099	14.685	0.232924	168.301	4.14757	4.71381	50.7662	Yes	Yes	>12 years	Regular	cloth	Yes	After every 6 hours	normal	Yes	No	No	middle	unimproved	No education	some education	eldeest	normal	normal	>3 hrs	inactive	No	adequate
>15	primary		High dietary diversity(≥ 7 food groups)	262	48.7593	40.1582	169.139	0.8718	11.0061	0.185171	249.664	5.85789	6.18809	75.4666	Yes	Yes	>12 years	Regular	cloth	0	once a day	normal	Yes	Yes	No	high	improved	No education	No education	eldeest	underweight	normal	>3 hrs	inactive	No	adequate
>15	none	moderate food insecurity	High dietary diversity(≥ 7 food groups)	94.6992	12.2215	9.20061	85.3836	0.167585	10.1566	0.107003	192.538	1.63672	1.69891	38.9559	Yes	Yes	>12 years	Regular	cloth	Yes	After every 6 hours	normal	No	No	No	middle	improved	No education	No education	middle	underweight	normal	<3 hrs	active	No	adequate
>15	none	mild food insecurity	High dietary diversity(≥ 7 food groups)	250.393	31.6097	24.0226	96.4016	0.74598	7.6233	0.338723	450.303	3.44001	4.36545	97.7352	Yes	No	>12 years	Regular	cloth	Yes	After every 6 hours	normal	Yes	No	No	high	unimproved	No education	No education	eldeest	normal	normal	<3 hrs	active	Yes	inadequate
>15	none	moderate food insecurity	High dietary diversity(≥ 7 food groups)	138.854	18.6082	27.3397	160.701	0.539536	7.79406	0.200621	212.708	2.98409	3.20046	53.7172	Yes	Yes	>12 years	Regular	cloth	Yes	After every 6 hours	normal	Yes	No	No	middle	improved	No education	No education	middle	underweight	normal	<3 hrs	inactive	No	adequate
>15	primary		Medium dietary diversity(4 and 6 food groups)	168.89	34.397	44.2284	181.844	0.803409	14.3031	0.880118	173.801	4.26515	4.35727	69.0937	Yes	No	>12 years	Regular	cloth	Yes	once a day	abnormal	Yes	Yes	No	high	improved	No education	No education	middle	normal	normal	>3 hrs	active	No	adequate
>15	none	moderate food insecurity	High dietary diversity(≥ 7 food groups)	161.485	21.5341	17.7086	147.641	0.542175	11.9659	0.657608	128.102	4.82118	3.53411	180.392	Yes	Yes	<=12 years	Regular	cloth	0	After every 6 hours	normal	No	No	No	middle	improved	No education	some education	youngest	normal	stunting	<3 hrs	inactive	No	adequate
>15	none	moderate food insecurity	High dietary diversity(≥ 7 food groups)	389.266	49.7283	40.9733	376.462	0.919116	13.302	0.909033	240.87	7.6203	7.03147	186.249	Yes	Yes	<=12 years	Regular	cloth	Yes	After every 3 hours	normal	Yes	No	No	low	unimproved	No education	No education	eldeest	underweight	stunting	>3 hrs	active	No	adequate
>15	none	moderate food insecurity	High dietary diversity(≥ 7 food groups)	348.122	35.3859	19.8458	67.914	0.862424	17.3615	0.996471	223.214	4.74519	5.70453	53.4415	Yes	Yes	>12 years	Regular	cloth	0	After every 6 hours	normal	Yes	No	No	low	unimproved	No education	No education	eldeest	underweight	normal	>3 hrs	inactive	Yes	adequate
>15	primary	mild food insecurity	High dietary diversity(≥ 7 food groups)	196.082	31.11	41.8656	81.5614	17.848	5.8382	0	307.45	7.58534	5.84207	146.569	Yes	Yes	>12 years	Regular	cloth	Yes	After every 3 hours	normal	Yes	Yes	No	middle	unimproved	No education	No education	eldeest	normal	normal	>3 hrs	inactive	No	adequate
<15	middle	moderate food insecurity	High dietary diversity(≥ 7 food groups)	237.084	23.8579	18.4327	129.896	17.4776	9.52972	0.058178	272.555	2.90448	3.75898	46.8802	Yes	Yes	>12 years	Regular	cloth	Yes	After every 6 hours	normal	Yes	Yes	No	middle	unimproved	No education	some education	middle	normal	normal	<3 hrs	active	No	inadequate
>15	middle		High dietary diversity(≥ 7 food groups)	202.915	27.6954	26.3139	86.6775	39.9634	39.944	0.800856	226.271	4.74314	4.22182	148.307	Yes	Yes	>12 years	Regular	0	NA	After every 6 hours	normal	Yes	Yes	No	high	improved	No education	some education	youngest	normal	normal	<3 hrs	active	No	inadequate
>15	secondary	moderate food insecurity	Medium dietary diversity(4 and 6 food groups)	275.289	30.8268	16.8778	135.828	0.353882	1.848	0	369.763	3.17019	4.47756	39.0348	Yes	Yes	>12 years	Regular	cloth	Yes	After every 6 hours	normal	Yes	Yes	No	middle	improved	some education	some education	middle	underweight	normal	<3 hrs	inactive	No	adequate
>15	primary	moderate food insecurity	High dietary diversity(≥ 7 food groups)	122.154	21.4278	25.6837	12.4242	0.545288	11.9788	0.362431	72.2804	4.19372	3.23065	64.7392	Yes	Yes	>12 years	Regular	cloth	Yes	After every 6 hours	abnormal	Yes	Yes	No	low	unimproved	No education	No education	eldeest	normal	normal	>3 hrs	inactive	No	adequate
>15	secondary	mild food insecurity	High dietary diversity(≥ 7 food groups)	137.587	40.0312	43.8493	128.173	1.65892	50.5959	0.179237	300.927	8.81182	5.38676	201.759	Yes	Yes	>12 years	Regular	0	NA	After every 6 hours	abnormal	Yes	Yes	No	high	improved	No education	No education	eldeest	underweight	normal	>3 hrs	inactive	Yes	inadequate
>15	none	moderate food insecurity	High dietary diversity(≥ 7 food groups)	290.23	42.0904	52.9587	85.5471	0.632279	14.9356	0.469065	464	6.58999	5.83048	190.201	Yes	No	<=12 years	Regular	cloth	0	once a day	normal	No	No	No	high	improved	No education	some education	middle	underweight	stunting	>3 hrs	active	No	inadequate
>15	none		High dietary diversity(≥ 7 food groups)	240.008	28.7028	29.2265	163.248	0.493348	11.7414	0.0465912	376.987	4.73168	4.29312	65.9408	Yes	Yes	>12 years	Regular	cloth	0	After every 6 hours	normal	No	No	No	high	improved	No education	No education	eldeest	normal	normal	>3 hrs	active	No	adequate
>15	primary	moderate food insecurity	High dietary diversity(≥ 7 food groups)	188.369	33.3881	45.6217	168.586	0.914993	5.84355	0.058178	498.859	6.24309	5.44287	126.484	Yes	Yes	>12 years	Regular	cloth	Yes	After every 6 hours	normal	Yes	Yes	No	high	improved	some education	some education	middle	underweight	normal	<3 hrs	inactive	Yes	inadequate
<15	none	moderate food insecurity	High dietary diversity(≥ 7 food groups)	141.932	26.7693	36.7099	106.843	0.861609	12.3062	0.983255	225.33	6.01643	4.25056	182.821	Yes	Yes	<=12 years	Regular	cloth	Yes	After every 3 hours	normal	Yes	No	No	low	unimproved	No education	No education	eldeest	normal	normal	>3 hrs	active	No	adequate
>15	none		High dietary diversity(≥ 7 food groups)	239.576	35.3249	28.8632	215.741	0.321614	3.56631	0.063209	477.397	2.77183	4.40565	38.7717	Yes	Yes	>12 years	Regular	cloth	Yes	once a day	normal	Yes	No	No	high	improved	No education	No education	eldeest	underweight	normal	<3 hrs	inactive	Yes	adequate
>15	none	mild food insecurity	High dietary diversity(≥ 7 food groups)	317.339	41.0599	35.5372	162.12	0.650461	3.91768	0.488277	380.168	5.94994	6.41964	116.523	Yes	Yes	>12 years	Regular	cloth	Yes	After every 3 hours	normal	Yes	No	No	high	improved	No education	some education	eldeest	normal	stunting	>3 hrs	inactive	No	inadequate
>15	none	moderate food insecurity	High dietary diversity(≥ 7 food groups)	244.621	29.7224	31.78	46.6443	0.591092	12.3183	1.27519	193.211	5.60778	4.25273	108.696	Yes	Yes	<=12 years	Regular	cloth	Yes	After every 3 hours	normal	Yes	No	No	low	improved	No education	No education	eldeest	underweight	stunting	>3 hrs	active	Yes	inadequate
<15	primary	moderate food insecurity	High dietary diversity(≥ 7 food groups)	141.078	17.2394	17.8341	29.8182	0.266802	8.61819	0.454106	123.974	4.60266	2.45007	113.921	Yes	Yes	>12 years	Regular	cloth	0	After every 3 hours	normal	Yes	Yes	No	high	improved	some education	some education	middle	underweight	normal	<3 hrs	inactive	No	adequate
>15	middle	food secure	High dietary diversity(≥ 7 food groups)	350.624	39.8425	26.3315	204.358	0.703864	24.2766	0.172741	509.448	5.83034	5.7731	141.631	Yes	No	>12 years	Regular	0	NA	once a day	normal	No	Yes	No	high	unimproved	some education	some education	eldeest	underweight	normal	>3 hrs	inactive	No	inadequate
>15	none		High dietary diversity(≥ 7 food groups)	291.093	57.8898	76.5929	297.55	1.51176	14.7191	0.656716	914.679	10.0747	8.36055	304.457	Yes	Yes	>12 years	Regular	cloth	0	After every 6 hours	normal	Yes	No	No	high	improved	No education	some education	middle	underweight	normal	<3 hrs	inactive	No	adequate
<15	none	moderate food insecurity	Medium dietary diversity(4 and 6 food groups)	303.096	36.7004	23.9023	83.2193	0.855938	10.9311	0	540.837	3.71674	5.16893	83.5826	Yes	Yes	>12 years	Regular	cloth	Yes	once a day	abnormal	Yes	No	No	low	unimproved	No education	No education	eldeest	underweight	stunting	<3 hrs	inactive	No	adequate
<15	none	moderate food insecurity	High dietary diversity(≥ 7 food groups)	223.174	37.2039	50.7802	127.04	1.43746	22.8857	0.182801	302.954	9.86851	6.84504	203.126	Yes	Yes	>12 years	Regular	cloth	0	once a day	normal	Yes	No	No	middle	unimproved	No education	some education	eldeest	underweight	normal	>3 hrs	inactive	No	adequate
<15	none	mild food insecurity	High dietary diversity(≥ 7 food groups)												Yes	Yes	>12 years	Regular	cloth	Yes	After every 6 hours	normal	No	No	No	high	improved	No education	No education	eldeest	normal	stunting	>3 hrs	inactive	No	adequate
<15	secondary	moderate food insecurity	High dietary diversity(≥ 7 food groups)	188.401	23.9231	27.6604	190.654	0.64743	54.4573	0.866285	298.728	4.77292	3.33519	159.137	Yes	No	>12 years	Regular	cloth	Yes	After every 3 hours	abnormal	Yes	Yes	No	low	unimproved	No education	some education	eldeest	underweight	normal	<3 hrs	active	No	adequate
<15	none	moderate food insecurity	High dietary diversity(≥ 7 food groups)	273.016	52.2756	77.0109	230.759	1.36442	9.69113	0	723.471	12.1761	9.01176	221.558	Yes	Yes	>12 years	Regular	cloth	Yes	once a day	abnormal	Yes	No	No	low	unimproved	No education	No education	middle	normal	normal	<3 hrs	inactive	No	inadequate
>15	none	mild food insecurity	High dietary diversity(≥ 7 food groups)	274.204	30.865	25.1413	91.1727	0.764746	22.745	0.105251	182.808	5.73107	5.39022	147.82	Yes	Yes	>12 years	Irregular	cloth	0	After every 3 hours	abnormal	Yes	No	No	high	improved	No education	No education	middle	normal	normal	>3 hrs	inactive	No	adequate
>15	none	mild food insecurity	High dietary diversity(≥ 7 food groups)	229.153	29.6895	34.309	297.449	0.433356	9.0799	0.285412	436.976	2.50511	4.52846	39.1208	Yes	Yes	>12 years	Irregular	cloth	0	After every 3 hours	abnormal	Yes	No	Yes formerly married	middle	unimproved	No education	No education	eldeest	normal	normal	<3 hrs	inactive	No	adequate
>15	none		High dietary diversity(≥ 7 food groups)	335.7	34.6394	23.6417	156.073	0.565879	10.0791	0.463319	427.492	3.65711	5.02764	48.2154	Yes	Yes	>12 years	Regular	cloth	0	After every 6 hours	normal	Yes	No	No	high	improved	No education	some education	eldeest	normal	stunting	>3 hrs	inactive	Yes	adequate
>15	none	moderate food insecurity	High dietary diversity(≥ 7 food groups)	290.047	29.1365	12.9204	93.9544	0.573706	8.02685	0.105251	157.221	3.96035	4.78869	41.6276	Yes	Yes	>12 years	Regular	cloth	Yes	After every 6 hours	abnormal	Yes	No	No	middle	unimproved	No education	No education	middle	underweight	normal	<3 hrs	inactive	No	inadequate
>15	none	moderate food insecurity	High dietary diversity(≥ 7 food groups)	229.836	26.9401	18.8515	63.006	0.648131	10.535	0.463319	342.657	2.92676	3.83441	54.7107	Yes	Yes	>12 years	Regular	cloth	0	After every 6 hours	normal	Yes	No	No	middle	improved	No education	No education	middle	underweight	stunting	<3 hrs	inactive	Yes	inadequate
>15	primary		High dietary diversity(≥ 7 food groups)	306.344	36.9014	20.5129	94.6278	0.58869	7.90445	0.520411	272.241	4.12323	5.20364	44.9181	Yes	Yes	>12 years	Regular	cloth	0	After every 3 hours	normal	Yes	Yes	Yes formerly married	high	improved	No education	some education	youngest	normal	normal	>3 hrs	inactive	No	adequate
>15	none	moderate food insecurity	High dietary diversity(≥ 7 food groups)	206.028	47.0406	46.1378	363.018	0.661532	4.89759	15.6486	194.017	4.66473	5.45328	45.2423	Yes	No	>12 years	Regular	cloth	Yes	After every 6 hours	normal	Yes	No	No	low	unimproved	No education	No education	eldeest	normal	normal	>3 hrs	inactive	No	adequate
>15	none	moderate food insecurity	High dietary diversity(≥ 7 food groups)	299.78	32.987	19.4236	111.896	0.62374	5.75204	0.558259	275.458	4.40562	4.95561	99.2606	Yes	Yes	>12 years	Regular	cloth	Yes	After every 6 hours	normal	Yes	No	Yes formerly married	low	unimproved	No education	some education	eldeest	normal	normal	<3 hrs	active	No	adequate
<15	none	mild food insecurity	High dietary diversity(≥ 7 food groups)	202.984	48.6361	75.7713	518.743	0.784768	12.7309	0.232361	1089.98	5.06877	7.25508	119.247	Yes	Yes	<=12 years	Regular	cloth	Yes	After every 3 hours	normal	Yes	No	No	low	unimproved	No education	No education	middle	normal	normal	<3 hrs	active	No	adequate
>15	middle		High dietary diversity(≥ 7 food groups)	268.432	44.2826	61.7729	209.568	1.3722	16.9911	0.964892	283.677	9.90921	7.27129	307.33	Yes	Yes	>12 years	Regular	0	NA	once a day	normal	Yes	Yes	No	high	unimproved	No education	some education	middle	underweight	normal	<3 hrs	active	No	adequate
>15	none	moderate food insecurity	High dietary diversity(≥ 7 food groups)	201.36	21.173	12.0869	81.3759	0.444747	16.432	0.0552862	152.671	2.82627	3.30189	37.9247	Yes	Yes	<=12 years	Regular	cloth	Yes	once a day	normal	Yes	No	No	low	unimproved	No education	some education	eldeest	underweight	normal	>3 hrs	inactive	Yes	adequate
>15	none	moderate food insecurity	High dietary diversity(≥ 7 food groups)	325.264	52.4576	63.3832	277.186	39.8148	31.4104	0.628284	336.157	7.43825	6.32181	142.576	Yes	Yes	>12 years	Regular	cloth	0	After every 3 hours	normal	Yes	No	No	high	improved	some education	No education	youngest	underweight	stunting	>3 hrs	inactive	No	inadequate
>15	none	moderate food insecurity	High dietary diversity(≥ 7 food groups)	216.454	25.6463	13.212	72.3047	0.450076	9.76634	0.0417179	145.941	3.05706	3.71238	34.8781	Yes	Yes	>12 years	Regular	cloth	Yes	After every 6 hours	abnormal	Yes	No	No	low	unimproved	No education	No education	middle	underweight	normal	<3 hrs	active	No	adequate
>15	none	moderate food insecurity	Medium dietary diversity(4 and 6 food groups)	374.592	49.4356	35.3827	299.76	0.790594	14.6059	0	910.23	4.57412	6.39916	72.4137	Yes	Yes	>12 years	Regular	cloth	Yes	once a day	normal	No	No	No	low	unimproved	No education	No education	eldeest	underweight	normal	<3 hrs	inactive	Yes	adequate
<15	none	mild food insecurity	High dietary diversity(≥ 7 food groups)	322.724	32.7199	13.4222	80.0726	0.665647	12.503	0.0662239	207.812	5.72314	6.02619	89.9649	Yes	No	<=12 years	Regular	cloth	Yes	After every 3 hours	normal	No	No	No	high	improved	No education	some education	eldeest	underweight	normal	>3 hrs	active	No	adequate
<15	primary	moderate food insecurity	High dietary diversity(≥ 7 food groups)	278.344	27.1327	15.627	42.4943	0.774407	16.49	0.926639	153.609	3.7714	4.30568	43.1947	Yes	No	<=12 years	Regular	cloth	Yes	After every 3 hours	normal	Yes	Yes	No	middle	unimproved	No education	some education	eldeest	underweight	normal	>3 hrs	inactive	No	adequate
<15	none	mild food insecurity	High dietary diversity(≥ 7 food groups)	157.189	18.6338	19.4993	154.897	0.420821	20.7209	0.116356	255.393	2.04759	2.67223	36.7087	Yes	Yes	>12 years	Regular	cloth	0	After every 6 hours	normal	Yes	No	No	high	improved	No education	No education	middle	underweight	normal	<3 hrs	inactive	No	adequate
>15	secondary		High dietary diversity(≥ 7 food groups)	190.266	19.0355	16.9833	54.516	0.467235	11.1999	1.12558	156.857	2.5774	2.8288	36.7291	Yes	Yes	>12 years	Regular	cloth	Yes	After every 6 hours	normal	Yes	Yes	No	middle	unimproved	No education	some education	middle	underweight	normal	<3 hrs	active	Yes	adequate
>15	none	moderate food insecurity	High dietary diversity(≥ 7 food groups)	379.18	47.4404	34.3846	123.402	1.1705	9.93758	0.058178	751.455	4.59859	6.72742	112.628	Yes	No	>12 years	Regular	cloth	Yes	hourly	normal	Yes	No	No	high	improved	No education	No education	youngest	underweight	normal	>3 hrs	active	No	inadequate
<15	none	moderate food insecurity	High dietary diversity(≥ 7 food groups)	238.412	33.8572	40.5573	265.904	0.396461	8.66583	0.0873729	598.037	3.34885	4.85002	65.3288	Yes	Yes	>12 years	Regular	cloth	0	After every 6 hours	normal	Yes	No	No	low	unimproved	No education	some education	eldeest	underweight	normal	<3 hrs	active	No	adequate
<15	none	moderate food insecurity	High dietary diversity(≥ 7 food groups)	183.188	21.5159	15.4415	114.723	0.341758	21.9424	0.144319	210.904	3.28325	2.96598	97.3927	Yes	Yes	>12 years	Regular	cloth	Yes	After every 6 hours	normal	Yes	No	No	low	unimproved	No education	No education	eldeest	normal	stunting	<3 hrs	inactive	No	adequate
>15	primary	mild food insecurity	High dietary diversity(≥ 7 food groups)	150.486	15.7101	9.37625	54.3743	0.342274	13.8671	0	135.591	1.96593	2.38935	36.0076	Yes	Yes	>12 years	Regular	cloth	Yes	After every 6 hours	normal	Yes	Yes	No	high	improved	some education	some education	eldeest	underweight	stunting	>3 hrs	inactive	No	inadequate
>15	none	moderate food insecurity	High dietary diversity(≥ 7 food groups)												Yes	Yes	>12 years	Regular	cloth	0	After every 6 hours	normal	Yes	No	No	middle	improved	No education	No education	middle	normal	normal	<3 hrs	inactive	Yes	adequate
>15	primary	moderate food insecurity	High dietary diversity(≥ 7 food groups)	204.868	23.1235	16.2055	89.7411	0.50775	9.09548	0.524305	156.586	3.2822	3.3754	86.3118	Yes	Yes	>12 years	Regular	cloth	Yes	After every 3 hours	abnormal	Yes	Yes	No	low	unimproved	No education	some education	eldeest	underweight	normal	>3 hrs	inactive	Yes	inadequate
<15	none	mild food insecurity	High dietary diversity(≥ 7 food groups)	263.032	32.5015	30.3776	116.906	0.675978	4.61454	0.154876	204.556	7.18077	5.16841	144.4	Yes	Yes	<=12 years	Regular	cloth	Yes	After every 6 hours	normal	Yes	No	No	high	improved	No education	some education	youngest	underweight	stunting	>3 hrs	inactive	No	adequate
>15	primary		High dietary diversity(≥ 7 food groups)	314.204	32.3804	49.093	173.495	1.25258	42.2995	2.17591	198.129	6.89726	4.80374	145.11	Yes	Yes	<=12 years	Regular	0	NA	After every 3 hours	normal	Yes	Yes	No	high	improved	No education	No education	eldeest	underweight	normal	<3 hrs	active	No	adequate
>15	none	moderate food insecurity	High dietary diversity(≥ 7 food groups)	242.729	29.0718	21.2153	96.4016	0.714896	6.93758	0.058178	435.569	2.88558	4.07067	63.3274	Yes	Yes	>12 years	Regular	cloth	Yes	After every 6 hours	normal	No	No	No	middle	improved	No education	some education	eldeest	normal	normal	<3 hrs	active	No	adequate
>15	secondary	mild food insecurity	High dietary diversity(≥ 7 food groups)	121.071	41.627	40.178	45.276	0.6681	0.616	0	160.526	6.84	6.914	211.45	Yes	Yes	>12 years	Regular	cloth	Yes	After every 6 hours	normal	Yes	Yes	Yes formerly married	high	unimproved	No education	some education	youngest	normal	normal	>3 hrs	inactive	No	adequate
>15	none	moderate food insecurity	High dietary diversity(≥ 7 food groups)	194.754	24.7676	25.686	221.441	0.415841	15.3729	0.196494	366.264	2.55932	3.67031	44.8389	Yes	Yes	>12 years	Regular	cloth	Yes	After every 3 hours	normal	Yes	No	Yes formerly married	low	unimproved	No education	No education	eldeest	underweight	normal	<3 hrs	inactive	No	adequate
>15	none	moderate food insecurity	High dietary diversity(≥ 7 food groups)	391.839	52.5612	47.1602	338.743	0.884135	19.2444	0	1009.99	4.19199	7.40631	91.8417	Yes	Yes	>12 years	Regular	cloth	Yes	After every 3 hours	normal	No	No	No	middle	unimproved	No education	No education	middle	underweight	normal	<3 hrs	active	No	adequate
>15	none	moderate food insecurity	High dietary diversity(≥ 7 food groups)	235.283	26.1261	10.0134	69.9605	0.857515	16.4618	0.512972	250.178	4.08088	4.33453	37.5256	Yes	Yes	>12 years	Regular	cloth	Yes	After every 3 hours	normal	Yes	No	No	low	unimproved	No education	No education	eldeest	underweight	normal	>3 hrs	active	No	inadequate
>15	none	moderate food insecurity	High dietary diversity(≥ 7 food groups)	195.375	20.6309	32.4186	188.306	0.578669	20.8523	0.200621	242.621	2.5762	2.98931	47.2094	Yes	Yes	>12 years	Regular	cloth	0	After every 3 hours	abnormal	No	No	Yes formerly married	high	improved	No education	some education	eldeest	underweight	normal	<3 hrs	inactive	No	adequate
>15	none	mild food insecurity	High dietary diversity(≥ 7 food groups)	306.738	35.3365	19.0663	72.276	1.01527	16.616	0	453.181	103.855	4.99989	74.7777	Yes	Yes	>12 years	Regular	cloth	0	After every 6 hours	normal	Yes	No	No	middle	unimproved	No education	some education	youngest	underweight	stunting	>3 hrs	inactive	No	adequate
<15	primary	moderate food insecurity	High dietary diversity(≥ 7 food groups)	269.717	28.3503	22.8313	133.702	0.432311	8.15701	0.0931824	269.018	3.57691	4.20427	36.7783	Yes	Yes	>12 years	Regular	cloth	Yes	After every 6 hours	normal	Yes	Yes	No	middle	unimproved	No education	some education	eldeest	underweight	normal	<3 hrs	active	No	adequate
>15	none	mild food insecurity	High dietary diversity(≥ 7 food groups)	91.9052	11.2943	10.7374	45.276	0.28083	7.81662	0.54085	131.193	1.40739	1.61072	32.5149	Yes	Yes	>12 years	Regular	cloth	Yes	After every 3 hours	normal	Yes	No	Yes formerly married	low	unimproved	No education	No education	youngest	normal	stunting	>3 hrs	inactive	No	adequate
>15	none	moderate food insecurity	High dietary diversity(≥ 7 food groups)												Yes	Yes	>12 years	Regular	cloth	Yes	After every 6 hours	normal	Yes	No	Yes formerly married	low	unimproved	No education	some education	eldeest	underweight	normal	<3 hrs	inactive	No	adequate
